# Supplementary material for: An untargeted fecal and urine metabolomics analysis of the interplay between the gut microbiome, diet and human metabolism in Indian and Chinese adults
Source: Sci Rep. 2019 Jun 24;9:9191. doi: 10.1038/s41598-019-45640-y (PMC6591403; doi:10.1038/s41598-019-45640-y)
Supplement: Supplementary file 2 — Table S1 [file 41598_2019_45640_MOESM2_ESM.xlsx]

## Sheet: Title Page
Journal Name : Scientific Reports
Manuscript Title : An untargeted fecal and urine metabolomics analysis of the interplay between the gut microbiome, diet and human metabolism in Indian and Chinese adults
Abhishek Jain a,b, Xin Hui Li d , Wei Ning Chen c,*
Author details
Wei Ning Chen
wnchen@ntu.edu.sg
a Interdisciplinary Graduate School, Nanyang Technological University, 50 Nanyang Avenue, Singapore 639798, Singapore. bAdvanced Environmental Biotechnology Centre, Nanyang Environment & Water Research Institute, Nanyang Technological University, 1 CleanTech Loop, Singapore 637141, Singapore. c School of Chemical and Biomedical Engineering, Nanyang Technological University, 62 Nanyang Drive, Sing…

## Sheet: Table S1
Metabolites that differentiate between male and female adults
Metabolite	VIP
Propanedioic Acid	1.2068
n-valeric acid	1.4582
Pyrimidine	1.9931
Pentanedioic acid	1.3313
Hexanedioic acid	1.8816
L-Proline	1.0685
2,3,4-Trihydroxybutyric acid	1.4428
3-3-Hydroxyphenylpropanoic acid	1.1976
1,4-Butanediamine	1.5496
Azelaic Acid	1.3475
2-Keto-l-gluconic acid/Ribonic Acid	1.1399
Cadaverine	2.2786
D-Mannitol	2.2898
Pantothenic acid	1.2158
3-Methylene-1,4-bistrimethylsilyl	1.2502
benzene propanoic	1.6486
Trans Aconitic acid	1.6753
3-Hydroxy-3-phenylpropanoic acid	1.2483
L---Sorbose	1.0778
Galactonic acid	1.5873
Scyllo-Inositol	1.9781
Sedoheptulose	1.6535
D-Glucitol	1.3892
5-Hydroxyindolepropionic acid	1.1287
3-hydroxybutyric acid	1.4211
L-Homoserine	1.1247
3-Methylxanthine	1.3435
3R-aminononanoic acid	1.2989
L-Adrenaline	2.6654
N-Nitrosoproline	1.1985
5-Methoxyindoleacetate	1.4046
11,12-dihydroxy arachidic acid	1.6621
L-Leucine n-butyl ester	1.7704
4-3-Pyridyl-3-butenoic acid	1.502
Levuglandin E2/Prostaglandin I2	1.3084
Tetrahydrodipicolinate	2.7509
I-Urobilin	2.5702
7-Methylxanthine	1.301
Decenedioic acid	1.1716
