# Supplementary material for: An untargeted fecal and urine metabolomics analysis of the interplay between the gut microbiome, diet and human metabolism in Indian and Chinese adults
Source: Sci Rep. 2019 Jun 24;9:9191. doi: 10.1038/s41598-019-45640-y (PMC6591403; doi:10.1038/s41598-019-45640-y)
Supplement: Supplementary file 3 — Table S2 [file 41598_2019_45640_MOESM3_ESM.xlsx]

## Sheet: Title Page
Journal Name:Scientific Reports
Manuscript Title : An untargeted fecal and urine metabolomics analysis of the interplay between the gut microbiome, diet and human metabolism in Indian and Chinese adults
Abhishek Jain a,b, Xin Hui Li d , Wei Ning Chen c,*
Author details
Wei Ning Chen
wnchen@ntu.edu.sg
a Interdisciplinary Graduate School, Nanyang Technological University, 50 Nanyang Avenue, Singapore 639798, Singapore. bAdvanced Environmental Biotechnology Centre, Nanyang Environment & Water Research Institute, Nanyang Technological University, 1 CleanTech Loop, Singapore 637141, Singapore. c School of Chemical and Biomedical Engineering, Nanyang Technological University, 62 Nanyang Drive, Sing…

## Sheet: Table S2
Functional roles of fecal and urine dfmetabolites detected using GC-MS
	total	expected	hits	Raw p	Holm p	FDR
Glutathione Metabolism	21	2.34	6	0.0223	1	1
Glucose-Alanine Cycle	13	1.45	4	0.047	1	1
Galactose Metabolism	38	4.23	8	0.0513	1	1
Glutamate Metabolism	49	5.46	9	0.0841	1	1
Malate-Aspartate Shuttle	10	1.11	3	0.0901	1	1
Urea Cycle	29	3.23	6	0.0933	1	1
Alanine Metabolism	17	1.89	4	0.111	1	1
Ammonia Recycling	32	3.56	6	0.136	1	1
Glycine and Serine Metabolism	59	6.57	9	0.2	1	1
Homocysteine Degradation	9	1	2	0.264	1	1
Lactose Degradation	9	1	2	0.264	1	1
Spermidine and Spermine Biosynthesis	18	2	3	0.324	1	1
Cysteine Metabolism	26	2.89	4	0.327	1	1
Methionine Metabolism	43	4.79	6	0.343	1	1
Aspartate Metabolism	35	3.9	5	0.349	1	1
Gluconeogenesis	35	3.9	5	0.349	1	1
Arginine and Proline Metabolism	53	5.9	7	0.376	1	1
Carnitine Synthesis	22	2.45	3	0.451	1	1
Transfer of Acetyl Groups into Mitochondria	22	2.45	3	0.451	1	1
Warburg Effect	58	6.46	7	0.473	1	1
Fructose and Mannose Degradation	32	3.56	4	0.485	1	1
Amino Sugar Metabolism	33	3.67	4	0.511	1	1
Beta-Alanine Metabolism	34	3.79	4	0.535	1	1
Glycolysis	25	2.78	3	0.54	1	1
Fatty Acid Biosynthesis	35	3.9	4	0.56	1	1
Biotin Metabolism	8	0.891	1	0.612	1	1
Phenylalanine and Tyrosine Metabolism	28	3.12	3	0.62	1	1
Selenoamino Acid Metabolism	28	3.12	3	0.62	1	1
Pyruvate Metabolism	48	5.34	5	0.636	1	1
Alpha Linolenic Acid and Linoleic Acid Metabolism	19	2.12	2	0.644	1	1
Phenylacetate Metabolism	9	1	1	0.656	1	1
Lactose Synthesis	20	2.23	2	0.672	1	1
Starch and Sucrose Metabolism	31	3.45	3	0.69	1	1
Pyruvaldehyde Degradation	10	1.11	1	0.695	1	1
Pantothenate and CoA Biosynthesis	21	2.34	2	0.699	1	1
Propanoate Metabolism	42	4.68	4	0.708	1	1
Citric Acid Cycle	32	3.56	3	0.711	1	1
Glycerol Phosphate Shuttle	11	1.22	1	0.729	1	1
Phosphatidylethanolamine Biosynthesis	12	1.34	1	0.759	1	1
Taurine and Hypotaurine Metabolism	12	1.34	1	0.759	1	1
Ketone Body Metabolism	13	1.45	1	0.786	1	1
Thyroid hormone synthesis	13	1.45	1	0.786	1	1
Nicotinate and Nicotinamide Metabolism	37	4.12	3	0.801	1	1
Inositol Phosphate Metabolism	26	2.89	2	0.806	1	1
Valine, Leucine and Isoleucine Degradation	60	6.68	5	0.82	1	1
Sphingolipid Metabolism	40	4.45	3	0.843	1	1
Lysine Degradation	30	3.34	2	0.866	1	1
Phosphatidylinositol Phosphate Metabolism	17	1.89	1	0.868	1	1
Butyrate Metabolism	19	2.12	1	0.896	1	1
Ethanol Degradation	19	2.12	1	0.896	1	1
Mitochondrial Electron Transport Chain	19	2.12	1	0.896	1	1
Inositol Metabolism	33	3.67	2	0.899	1	1
Catecholamine Biosynthesis	20	2.23	1	0.908	1	1
Nucleotide Sugars Metabolism	20	2.23	1	0.908	1	1
Threonine and 2-Oxobutanoate Degradation	20	2.23	1	0.908	1	1
Ubiquinone Biosynthesis	20	2.23	1	0.908	1	1
Vitamin B6 Metabolism	20	2.23	1	0.908	1	1
Betaine Metabolism	21	2.34	1	0.918	1	1
Tryptophan Metabolism	60	6.68	4	0.919	1	1
Tyrosine Metabolism	72	8.02	5	0.922	1	1
Sulfate/Sulfite Metabolism	22	2.45	1	0.928	1	1
Glycerolipid Metabolism	25	2.78	1	0.95	1	1
Oxidation of Branched Chain Fatty Acids	26	2.89	1	0.955	1	1
Phytanic Acid Peroxisomal Oxidation	26	2.89	1	0.955	1	1
Plasmalogen Synthesis	26	2.89	1	0.955	1	1
Histidine Metabolism	43	4.79	2	0.963	1	1
Mitochondrial Beta-Oxidation of Long Chain Saturated Fatty Acids	28	3.12	1	0.965	1	1
Folate Metabolism	29	3.23	1	0.969	1	1
Pentose Phosphate Pathway	29	3.23	1	0.969	1	1
Purine Metabolism	74	8.24	4	0.975	1	1
Fatty Acid Elongation In Mitochondria	35	3.9	1	0.985	1	1
Porphyrin Metabolism	40	4.45	1	0.992	1	1
Pyrimidine Metabolism	59	6.57	2	0.993	1	1
Fatty acid Metabolism	43	4.79	1	0.994	1	1
Bile Acid Biosynthesis	65	7.24	2	0.997	1	1
Steroid Biosynthesis	48	5.34	1	0.997	1	1
Arachidonic Acid Metabolism	69	7.68	2	0.998	1	1
