# Supplementary material for: An untargeted fecal and urine metabolomics analysis of the interplay between the gut microbiome, diet and human metabolism in Indian and Chinese adults
Source: Sci Rep. 2019 Jun 24;9:9191. doi: 10.1038/s41598-019-45640-y (PMC6591403; doi:10.1038/s41598-019-45640-y)
Supplement: Supplementary file 4 — Table S3 [file 41598_2019_45640_MOESM4_ESM.xlsx]

## Sheet: Title Page
Journal Name : Scientific Reports
Manuscript Title : An untargeted fecal and urine metabolomics analysis of the interplay between the gut microbiome, diet and human metabolism in Indian and Chinese adults
Abhishek Jain a,b, Xin Hui Li d , Wei Ning Chen c,*
Author details
Wei Ning Chen
wnchen@ntu.edu.sg
a Interdisciplinary Graduate School, Nanyang Technological University, 50 Nanyang Avenue, Singapore 639798, Singapore. bAdvanced Environmental Biotechnology Centre, Nanyang Environment & Water Research Institute, Nanyang Technological University, 1 CleanTech Loop, Singapore 637141, Singapore. c School of Chemical and Biomedical Engineering, Nanyang Technological University, 62 Nanyang Drive, Sing…

## Sheet: Urine LC-MS
List of metabolites detected in urine samples of Indian and Chinese adults using LC-MS
(1S,3R)-3-(2,2-Dichloroethenyl)-2,2-dimethylcyclopropanecarboxylate
(25S)-5alpha-cholestan-3beta,4beta,6alpha,8beta,15alpha,16beta,26-heptol
1,2-Dihexanoyl-sn-glycerol
1,2-Distearoyl phosphatidyl serine
1,3-Di-(9Z,12Z-octadecadienoyl)-2-hydroxy-sn-glycerol-d5
10-Deoxymethynolide
11-beta-hydroxyandrosterone-3-glucuronide
13,14-dihydroxy-docosanoic acid
17-hydroxyandrostane-3-glucuronide
17-Î±, 21-dihydroxy-11,20-dioxo-5-Î²-pregnan-3-Î±-yl-Î²-d-glucuronide
19-methyl-heneicosanoic acid
1-Aminocyclohexanecarboxylic acid
1-Eicosanol
1H-1,2,4-Triazole-1-propanoic acid, 4,5-dihydro-3-(1-hydroxyethyl)-5-oxo-4-(2-phenoxyethyl)
1-Hydroxyvitamin D3 3-D-glucopyranoside
1-Octen-3-ol-3-o-beta-D-xylopyranosyl(1->6)-beta-D-glucopyranoside
2-(Acetamidomethylene)succinate
2,3,4-Trihydroxybenzylhydrazide
2,3-Diketo-L-gulonate
2,6 dimethylheptanoyl carnitine
2,6-Diamino-7-hydroxy-azelaic acid
2-Formaminobenzoylacetate
2-Hexaprenyl-3-methyl-6-methoxy-1,4 benzoquinone
2-Hexynoic acid, 6-hydroxy
2-Hydroxydecanedioic acid
2-Methylguanosine
3-alpha,20-alpha-dihydroxy-5-beta-pregnane 3-glucuronide
3-Dehydroquinic acid
3-heptynoic acid
3-Hydroxydodecanedioic acid
3-Hydroxyisovalerylcarnitine
3-Hydroxyphenylglycine
3-Methylglutarylcarnitine
3-Methylxanthine
3-O-(Galb)-(25R)-12-oxo-5alpha-spirostan-3beta-ol
3Z-Dodecen-1-ol
4,4'-dinitrostilbene
4,5-Dihydroxysulfadiazine
4-Hydroxy-3-methylbenzoic acid
4-Hydroxybenzaldehyde
4-Hydroxybenzenesulfonic acid
4-Hydroxyoxprenolol glucuronide
4-Sulfobenzyl alcohol
5-Ethyl-5-(1-methyl-3-carboxypropyl)barbituric acid
5-Ethyl-5-(1-methyl-3-carboxypropyl)barbituric acid
5-Sulfosalicylic acid
8-Epiiridotrial glucoside
8S-hydroxy-hexadecanoic acid
Abscisic acid glucose ester
alhpa-tocopheronic acid
C16 Sphinganine
Capryloylglycine
Cetrimonium
Chaulmosulfone
cis-2,3-Dihydroxy-2,3-dihydro-p-cumate
Citraconic acid
Corey PG-Lactone Diol
Cortolone-3-glucuronide
Creatine
D(-)-Î²-hydroxy butyric acid
D-Arabitol
DG(20:5(5Z,8Z,11Z,14Z,17Z)/22:6(4Z,7Z,10Z,13Z,16Z,19Z)/0:0)[iso2
D-Î±-Hydroxyglutaric acid
DIBOA-glucoside
Didecyldimethylammonium
Diethyl adipate
Dihydroxymelphalan
Etodolac glucuronide
Gingerol
Glycocholic Acid
Glycoursodeoxycholic acid
Granisetron
Hydroxycitric acid
Hypoxanthine
Idebenone Metabolite (1,4-Benzenediol, 2-(10-hydroxydecyl)-5,6-dimethoxy-3-methyl-)
Indole-3-Carbinol
Indole-3-ethanol
Indoleacrylic acid
Inodxyl glucuronide
Isosorbide-2-glucuronide
Isovalerylglucuronide
L-Arogenate
L-Ascorbic acid-2-glucoside
Levuglandin E2
L-Glutamic acid n-butyl este
Linamarin
methyl 10,12,13,15-bisepidioxy-16-hydroperoxy-8E-octadecenoate
methyl 8-[2-(2-formyl-vinyl)-3-hydroxy-5-oxo-cyclopentyl]-octanoate
methyl 9,15-dihydroperoxy-10E,12Z,16E-octadecatrienoate
Methyldopate
Metronidazole
MID42395:26,27-diethyl-1Î±,25-dihydroxy-22-thiavitamin D3 / 26,27-diethyl-1Î±,25-dihydroxy-22-thiachol
Midodrine
Monoethyl phthalate
N,N-Dihydroxy-L-tyrosine
N,N-dimethyl-Safingol
N-Acetyltranylcypromine
N-Cyclopropylammelide
Nonoxynol-9
Octanoylglucuronide
Orsellinic acid
Palmitaldehyde
Pantothenic Acid
p-Cresol glucuronide
Perindopril
Phenol
Phenylacetaldehyde
Piperonyl butoxide
p-Nitroglutethimide
Prasterone sulfate
pregnan-21-ol
p-Salicylic acid
Quinol sulfate
Saccharin
Spisulosine
Squalamine
S-Ribosyl-L-homocysteine
Succinoadenosine
Syringin
Tetraphyllicine
Tributyrin
Triethylene glycol diglycidyl ether
Vitamin K2

## Sheet: Fecal LC-MS
List of metabolites detected in fecal samples of Indian and Chinese adults using LC-MS
12-Ketodeoxycholic acid
(25S)-5alpha-cholestan-3beta,4beta,6alpha,8beta,15alpha,16beta,26-heptol
11,12-dihydroxy arachidic acid
13,14-dihydroxy-docosanoic acid
15(S)-15-methyl PGF2Î± isopropyl ester/Allochenodeoxycholic acid
19-methyl-heneicosanoic acid
1-Hydroxyvitamin D3 3-D-glucopyranoside
2,2,9,9-tetramethyl-decan-1,10-diol
2-aminomuconic acid semialdehyde
3,4-Dihydroxystyrene
3,4-Dihydroxystyrene/4'-Hydroxyacetophenone
3-Hydroxy-4-methoxyphenylacetic acid
3-Hydroxydodecanedioic acid
3-hydroxy-sebacic acid
3-Methylxanthine
3-O-(Galb)-(25R)-12-oxo-5alpha-spirostan-3beta-ol
3R-aminononanoic acid
4-Oxo-4-(3-pyridyl)-butanoic acid
4-Pyridoxic acid
5-Methoxyindoleacetate
7Î±-Hydroxy-5Î²-chol-3-en-24-oic Acid
7-Methylxanthine
9,13-dihydroxy-12-ethoxy-10-octadecenoic acid
Actinamine
Antanapeptin C
Arabinose
Boschniakine
C16 Sphinganine
Chaulmosulfone
Decenedioic acid
Didecyldimethylammonium
Diethyl adipate
Diisopropyl adipate
D-Thevetose
Glucuronic acid
Hypoxanthine
I-Urobilin
L-Adrenaline
L-Arogenate
Leucyl-leucine
Levuglandin E2/Prostaglandin I2
L-Glutamic acid n-butyl ester
L-isoleucyl-L-proline
L-Leucine n-butyl ester
L-Urobilin
L-Urobilinogen
Mesobilirubinogen
Metanephrine
Methyldopate
MID42395:26,27-diethyl-1Î±,25-dihydroxy-22-thiavitamin D3 / 26,27-diethyl-1Î±,25-dihydroxy-22-thiachol
MID42421:1Î±,25-dihydroxy-22-oxavitamin D3 3-hemiglutarate/ 1Î±,25-dihydroxy-22-oxacholeca
MID42421:1Î±,25-dihydroxy-22-oxavitamin D3 3-hemiglutarate/ 1Î±,25-dihydroxy-22-oxacholecalciferol 3-h
N-Acetyl-D-galactosamine
N-acyl capnines
N-Methylformamide
N-Nitrosoproline
Octanoic acid, 3-amino-, (1)-
p-Acetaminobenzaldehyde/4-(3-Pyridyl)-3-butenoic acid
Palmitaldehyde
Pantothenic Acid
Phenylacetaldehyde
Quinagolide/Acetophenazine
Soyasapogenol B 3-O-D-glucuronide
Squalamine
Stearaldehyde
Taurochenodeoxycholic acid
Tetrahydrodipicolinate
Tetraphyllicine
Trolamine
