# Supplementary material for: An untargeted fecal and urine metabolomics analysis of the interplay between the gut microbiome, diet and human metabolism in Indian and Chinese adults
Source: Sci Rep. 2019 Jun 24;9:9191. doi: 10.1038/s41598-019-45640-y (PMC6591403; doi:10.1038/s41598-019-45640-y)
Supplement: Supplementary file 5 — Table S4 [file 41598_2019_45640_MOESM5_ESM.xlsx]

## Sheet: Title page
Journal Name : Scientific Reports
Manuscript Title : An untargeted fecal and urine metabolomics analysis of the interplay between the gut microbiome, diet and human metabolism in Indian and Chinese adults
Abhishek Jain a,b, Xin Hui Li d , Wei Ning Chen c,*
Author details
Wei Ning Chen
wnchen@ntu.edu.sg
a Interdisciplinary Graduate School, Nanyang Technological University, 50 Nanyang Avenue, Singapore 639798, Singapore. bAdvanced Environmental Biotechnology Centre, Nanyang Environment & Water Research Institute, Nanyang Technological University, 1 CleanTech Loop, Singapore 637141, Singapore. c School of Chemical and Biomedical Engineering, Nanyang Technological University, 62 Nanyang Drive, Sing…

## Sheet: Species
Correlation coefficient bewteen gut bacterial profiles and metabolites in species level
	D-Glucitol	Sedoheptulose	2-aminomuconic aci	zeae	rumoiensis	fragi	biforme	3,4-Dihydroxyhydro	3-3-Hydroxyphenyl	perfringens	gauvreauii	3-hydroxybenzoic a	L-Urobilin	Benzenepropanoic a	3-Hydroxy-3-phenyl	Glycine	callidus	aerofaciens	catus	Palmitaldehyde	indistinctus	adolescentis	L-Homoserine	4 hydroxybenzoic	Gamma aminobutyric acid	dolichum	l-Alanine	L-Isoleucine	L-Norleucine	L-Norleucine.1	Indole	Malic Acid	3,4 -Dihydroxyphen	Cyclohexanecarboxy	mucilaginosa	L-glutamic acid	L-Proline	Tricarballylic aci	uniformis	3-3-Hydroxyphenyl-	anginosus	D168	formigenes	muciniphila	Pentanedioic acid	Pentanedioic acid.	5-Hydroxyindole	2-Hydroxydecanedio	bromii
D-Glucitol	1	0.68951	0.30288	0.24078	0.12985	-0.22608	0.16981	0.4633	0.50538	-0.2453	-0.1044	-0.13583	-0.17722	-0.11438	0.4816	-0.084994	0.23957	0.047898	-0.36569	-0.10313	0.22151	-0.069789	0.065095	-0.099407	0.21893	-0.12241	0.27074	0.069821	-0.00093856	-0.00093856	0.12804	0.35507	0.33631	0.27444	-0.07579	0.29721	0.58191	0.24071	-0.052192	0.21377	-0.1396	0.26263	0.26082	0.28292	0.44698	0.44698	0.11566	0.29832	0.16977
Sedoheptulose	0.68951	1	0.076417	0.44081	0.30584	0.36885	-0.097441	0.34123	0.33559	0.12255	0.0022488	0.093678	0.053446	-0.18221	0.23054	-0.14401	0.22657	0.06068	-0.23388	-0.22678	-0.11773	-0.032951	-0.016884	-0.12251	0.25754	0.087899	0.42412	0.1164	0.0090323	0.0090323	0.23716	0.11674	0.43359	0.35664	0.22697	0.3394	0.46529	0.2668	0.31312	0.33096	0.06612	0.3136	0.31739	0.37202	0.22157	0.22157	0.40716	0.39974	0.43329
2-aminomuconic aci	0.30288	0.076417	1	0.51727	0.25581	0.091351	0.46462	0.24267	0.54927	-0.26547	-0.21631	0.18575	0.12521	0.15574	0.42289	0.48252	-0.0624	-0.22452	0.018454	-0.28161	0.26366	-0.18666	-0.18257	0.093288	0.29048	0.23588	0.24958	0.31895	0.30371	0.30371	0.038891	0.46416	-0.21899	0.24415	0.19366	0.13909	0.23486	0.19754	-0.038008	0.29725	-0.024425	0.22143	0.22182	0.37337	0.23203	0.23203	-0.10944	0.2673	0.11879
zeae	0.24078	0.44081	0.51727	1	0.27981	0.28605	0.24922	0.26126	0.37812	0.091666	-0.056349	0.058906	0.15457	-0.1205	-0.05739	0.081936	0.13433	-0.27265	0.088155	-0.45343	-0.10699	-0.17385	-0.47663	-0.12674	0.030127	0.11832	0.25305	0.18046	0.24377	0.24377	-0.010155	0.28741	-0.37102	-0.11036	-0.011252	-0.10309	0.12457	-0.086305	0.33219	0.34021	-0.039963	0.1682	0.32727	0.39341	0.1416	0.1416	0.098384	0.25631	0.2731
rumoiensis	0.12985	0.30584	0.25581	0.27981	1	0.49263	0.28928	0.19879	0.16564	-0.54143	-0.29639	0.14952	0.016209	-0.29954	-0.11556	0.0069042	-0.2467	-0.48532	-0.47651	0.081192	0.09047	0.10778	-0.30695	0.018605	0.28493	0.084128	-0.11858	0.025122	-0.083553	-0.083553	0.1489	0.16659	-0.069388	0.085792	-0.071944	0.31922	0.22485	0.11161	0.19839	-0.088422	-0.087797	-0.42335	-0.37373	-0.11666	-0.3225	-0.3225	0.20533	0.19266	0.60684
fragi	-0.22608	0.36885	0.091351	0.28605	0.49263	1	0.099883	0.21889	0.051666	0.091307	-0.16975	0.073301	0.014434	-0.10817	-0.15946	0.06153	-0.39153	-0.0023308	0.042502	-0.32005	-0.41222	-0.012126	-0.14542	0.01512	0.19429	0.34134	0.34698	0.23068	0.15914	0.15914	0.21793	-0.16762	0.11399	0.23202	0.45096	0.0022906	-0.11928	0.13736	0.25273	0.052736	0.088829	-0.10696	-0.13903	-0.075222	-0.33713	-0.33713	0.081265	0.020586	0.36609
biforme	0.16981	-0.097441	0.46462	0.24922	0.28928	0.099883	1	0.41646	0.4697	-0.44266	-0.33849	-0.0747	0.027202	0.15711	0.13136	0.076612	-0.36583	-0.29444	-0.13588	-0.33104	0.11536	0.055465	-0.016538	-0.00048711	-0.22653	-0.13256	-0.14194	-0.18187	-0.19423	-0.19423	-0.23417	0.075401	-0.23958	-0.1507	-0.15233	-0.30369	-0.17179	-0.11712	-0.40089	-0.53227	-0.5299	-0.30983	-0.17751	-0.1297	-0.033593	-0.033593	0.021055	-0.060122	-0.0043518
3,4-Dihydroxyhydro	0.4633	0.34123	0.24267	0.26126	0.19879	0.21889	0.41646	1	0.61798	-0.17254	-0.46235	-0.43441	-0.51745	-0.37955	-0.059098	-0.24789	-0.25936	0.048282	-0.32562	-0.35769	0.018538	-0.30859	-0.17445	-0.21886	0.052981	0.092682	0.060998	-0.11992	-0.10448	-0.10448	-0.19229	-0.063253	0.20593	0.13375	0.096051	-0.27298	-0.096882	-0.068999	-0.36501	0.039931	-0.1259	-0.17018	-0.19621	-0.15867	0.12414	0.12414	-0.15315	0.19529	0.06486
3-3-Hydroxyphenyl	0.50538	0.33559	0.54927	0.37812	0.16564	0.051666	0.4697	0.61798	1	0.017219	-0.22294	-0.056271	-0.14387	-0.35603	0.014677	-0.24647	-0.017128	-0.23854	-0.22946	-0.36724	-0.13719	-0.30303	-0.061	-0.22358	-0.10972	-0.21653	-0.01246	-0.20386	-0.20637	-0.20637	-0.36298	-0.11835	0.26842	0.17047	0.05072	-0.24731	-0.093807	-0.097794	-0.29329	0.0024106	-0.33089	0.15577	0.11291	0.19536	0.043306	0.043306	0.014617	0.18	0.044535
perfringens	-0.2453	0.12255	-0.26547	0.091666	-0.54143	0.091307	-0.44266	-0.17254	0.017219	1	0.51367	0.070041	0.16305	-0.10655	-0.3071	-0.20201	0.17946	0.25424	0.44893	-0.071863	-0.43634	-0.40977	-0.035013	-0.19618	-0.1482	0.095214	0.27121	0.074916	0.082083	0.082083	0.13349	-0.20299	0.23172	0.085244	0.14414	-0.15945	-0.14173	0.16683	0.12543	0.26767	0.1457	0.47586	0.51203	0.24116	0.18371	0.18371	0.22238	0.1043	-0.17526
gauvreauii	-0.1044	0.0022488	-0.21631	-0.056349	-0.29639	-0.16975	-0.33849	-0.46235	-0.22294	0.51367	1	0.33036	0.47893	0.20997	-0.0043884	-0.15392	0.32737	0.32972	0.36276	0.32755	-0.029487	-0.16032	0.32462	0.3176	-0.23304	-0.41929	-0.11813	-0.15904	-0.16876	-0.16876	0.20634	0.17389	-0.14609	-0.42261	-0.43361	0.16509	0.18051	0.26423	-0.0049711	-0.11868	-0.2309	0.20966	0.34823	-0.009601	0.16103	0.16103	-0.0010999	-0.2926	-0.12692
3-hydroxybenzoic a	-0.13583	0.093678	0.18575	0.058906	0.14952	0.073301	-0.0747	-0.43441	-0.056271	0.070041	0.33036	1	0.8735	0.45778	0.43785	0.47036	0.37032	0.035345	0.069549	0.032462	0.19685	0.36487	0.31356	0.14802	0.2201	-0.037651	-0.072882	-0.084733	-0.16457	-0.16457	-0.029507	0.19761	-0.20104	0.020699	0.096036	0.4205	0.23906	0.21257	0.40933	0.059501	0.13051	0.42353	0.20291	0.4799	0.071432	0.071432	0.50297	0.020048	0.47066
L-Urobilin	-0.17722	0.053446	0.12521	0.15457	0.016209	0.014434	0.027202	-0.51745	-0.14387	0.16305	0.47893	0.8735	1	0.65966	0.35222	0.39959	0.33503	0.034902	0.22578	-0.039147	0.15662	0.30252	0.23822	0.11939	-0.14304	-0.17368	-0.18056	-0.2324	-0.30026	-0.30026	-0.040611	0.12312	-0.30206	-0.10156	-0.054336	0.25047	0.077309	0.067727	0.29146	-0.083591	-0.021901	0.30024	0.17785	0.42219	0.1771	0.1771	0.54539	-0.075053	0.177
Benzenepropanoic a	-0.11438	-0.18221	0.15574	-0.1205	-0.29954	-0.10817	0.15711	-0.37955	-0.35603	-0.10655	0.20997	0.45778	0.65966	1	0.67136	0.62758	0.22647	0.42277	0.44563	-0.066278	0.37645	0.43875	0.37651	0.22067	-0.12841	-0.022202	0.015101	-0.0040072	-0.020965	-0.020965	0.0898	0.13065	-0.26058	0.038458	0.17648	0.2073	0.05904	0.093447	0.048417	-0.095688	0.098069	0.17063	0.01394	0.26997	0.37959	0.37959	0.13846	-0.26649	-0.18856
3-Hydroxy-3-phenyl	0.4816	0.23054	0.42289	-0.05739	-0.11556	-0.15946	0.13136	-0.059098	0.014677	-0.3071	-0.0043884	0.43785	0.35222	0.67136	1	0.64969	0.34571	0.41914	0.10516	-0.0571	0.48396	0.40165	0.45222	0.21345	0.41111	0.10166	0.37188	0.29341	0.22996	0.22996	0.2281	0.45401	0.032795	0.3277	0.2975	0.5325	0.57563	0.41332	0.15429	0.21659	0.17795	0.47809	0.26316	0.48355	0.50318	0.50318	0.094114	0.021312	0.18781
Glycine	-0.084994	-0.14401	0.48252	0.081936	0.0069042	0.06153	0.076612	-0.24789	-0.24647	-0.20201	-0.15392	0.47036	0.39959	0.62758	0.64969	1	0.051064	0.075062	0.1287	-0.25025	0.25064	0.14547	-0.14952	-0.13115	0.50831	0.53515	0.43071	0.54941	0.46244	0.46244	0.39898	0.5208	-0.41197	0.39309	0.33883	0.34801	0.33228	0.2947	0.26646	0.31906	0.27823	0.31054	0.039871	0.32139	0.22231	0.22231	0.1009	0.017723	0.12469
callidus	0.23957	0.22657	-0.0624	0.13433	-0.2467	-0.39153	-0.36583	-0.25936	-0.017128	0.17946	0.32737	0.37032	0.33503	0.22647	0.34571	0.051064	1	0.4088	0.42557	0.29688	0.3778	0.4056	0.27497	0.086823	0.013662	-0.26023	-0.025649	-0.0059858	0.092035	0.092035	0.017091	-0.016414	0.052153	-0.051273	0.13182	0.42794	0.37034	0.10716	0.3438	0.26886	0.30044	0.31873	0.29344	0.55561	0.34501	0.34501	0.10132	-0.036169	0.15609
aerofaciens	0.047898	0.06068	-0.22452	-0.27265	-0.48532	-0.0023308	-0.29444	0.048282	-0.23854	0.25424	0.32972	0.035345	0.034902	0.42277	0.41914	0.075062	0.4088	1	0.61079	0.23795	0.26353	0.30706	0.5716	0.32216	0.063181	-0.08563	0.22454	0.11126	0.19884	0.19884	0.18624	-0.080684	0.25117	0.031751	0.30547	0.25718	0.18054	0.3501	0.11186	0.20281	0.38338	0.28482	0.14619	0.1904	0.49583	0.49583	-0.21989	-0.30083	-0.025763
catus	-0.36569	-0.23388	0.018454	0.088155	-0.47651	0.042502	-0.13588	-0.32562	-0.22946	0.44893	0.36276	0.069549	0.22578	0.44563	0.10516	0.1287	0.42557	0.61079	1	0.22759	0.1574	0.25416	0.26892	0.35127	-0.17453	-0.01108	0.17823	0.23857	0.39738	0.39738	0.15063	-0.15507	-0.033906	-0.10461	0.34319	0.089631	-0.053246	0.21394	0.22496	0.16962	0.36388	0.19873	0.32418	0.35896	0.33583	0.33583	-0.18428	-0.21885	-0.15225
Palmitaldehyde	-0.10313	-0.22678	-0.28161	-0.45343	0.081192	-0.32005	-0.33104	-0.35769	-0.36724	-0.071863	0.32755	0.032462	-0.039147	-0.066278	-0.0571	-0.25025	0.29688	0.23795	0.22759	1	0.57877	0.2746	0.3464	0.54523	0.14134	-0.14386	-0.28346	0.0099717	0.042859	0.042859	0.23818	0.067465	0.24594	-0.13502	-0.14537	0.59463	0.35551	0.45229	0.11898	-0.0014683	0.33453	-0.18171	0.054192	0.021385	0.19586	0.19586	0.00046892	0.1171	0.2164
indistinctus	0.22151	-0.11773	0.26366	-0.10699	0.09047	-0.41222	0.11536	0.018538	-0.13719	-0.43634	-0.029487	0.19685	0.15662	0.37645	0.48396	0.25064	0.3778	0.26353	0.1574	0.57877	1	0.3674	0.28875	0.47785	0.2544	0.07359	-0.21242	0.02133	0.0603	0.0603	0.087539	0.35568	-0.041461	-0.0033028	0.042724	0.60042	0.4468	0.37047	0.0093971	0.12638	0.37438	-0.083855	0.043699	0.29656	0.55472	0.55472	0.070876	0.30573	0.2252
adolescentis	-0.069789	-0.032951	-0.18666	-0.17385	0.10778	-0.012126	0.055465	-0.30859	-0.30303	-0.40977	-0.16032	0.36487	0.30252	0.43875	0.40165	0.14547	0.4056	0.30706	0.25416	0.2746	0.3674	1	0.5452	0.38201	0.016505	-0.24531	-0.15642	-0.10114	-0.010459	-0.010459	-0.19569	-0.19716	0.038027	-0.11879	0.22728	0.32469	0.108	-0.045705	0.46765	-0.12694	0.31699	0.0095731	-0.10069	0.32831	0.039278	0.039278	0.14189	-0.22803	0.40308
L-Homoserine	0.065095	-0.016884	-0.18257	-0.47663	-0.30695	-0.14542	-0.016538	-0.17445	-0.061	-0.035013	0.32462	0.31356	0.23822	0.37651	0.45222	-0.14952	0.27497	0.5716	0.26892	0.3464	0.28875	0.5452	1	0.67617	-0.091058	-0.4339	-0.16129	-0.29264	-0.24055	-0.24055	-0.26073	-0.18185	0.33106	-0.22023	0.10192	0.2129	0.072484	0.17045	-0.056513	-0.27323	0.021931	0.23126	0.21835	0.13792	0.14164	0.14164	-0.059142	-0.23636	0.08047
4 hydroxybenzoic	-0.099407	-0.12251	0.093288	-0.12674	0.018605	0.01512	-0.00048711	-0.21886	-0.22358	-0.19618	0.3176	0.14802	0.11939	0.22067	0.21345	-0.13115	0.086823	0.32216	0.35127	0.54523	0.47785	0.38201	0.67617	1	0.058466	-0.19135	-0.15472	-0.041666	0.061485	0.061485	-0.077886	0.13083	0.016899	-0.41399	-0.00024242	0.32862	0.17931	0.27074	0.06088	-0.094803	0.14768	-0.029265	0.27422	0.068666	0.099435	0.099435	-0.26755	-0.0038434	0.19746
#NAME?	0.21893	0.25754	0.29048	0.030127	0.28493	0.19429	-0.22653	0.052981	-0.10972	-0.1482	-0.23304	0.2201	-0.14304	-0.12841	0.41111	0.50831	0.013662	0.063181	-0.17453	0.14134	0.2544	0.016505	-0.091058	0.058466	1	0.69236	0.64678	0.75706	0.65789	0.65789	0.57165	0.6286	0.089355	0.48488	0.36931	0.65789	0.72721	0.68591	0.46016	0.59828	0.51493	0.38796	0.30547	0.31907	0.19426	0.19426	0.10414	0.47107	0.64063
dolichum	-0.12241	0.087899	0.23588	0.11832	0.084128	0.34134	-0.13256	0.092682	-0.21653	0.095214	-0.41929	-0.037651	-0.17368	-0.022202	0.10166	0.53515	-0.26023	-0.08563	-0.01108	-0.14386	0.07359	-0.24531	-0.4339	-0.19135	0.69236	1	0.64154	0.72535	0.62631	0.62631	0.5321	0.34837	0.040491	0.61051	0.5803	0.2813	0.26354	0.43207	0.24393	0.54449	0.54899	0.17609	0.18574	0.19267	0.14202	0.14202	0.19627	0.60947	0.21537
l-Alanine	0.27074	0.42412	0.24958	0.25305	-0.11858	0.34698	-0.14194	0.060998	-0.01246	0.27121	-0.11813	-0.072882	-0.18056	0.015101	0.37188	0.43071	-0.025649	0.22454	0.17823	-0.28346	-0.21242	-0.15642	-0.16129	-0.15472	0.64678	0.64154	1	0.87084	0.79555	0.79555	0.65465	0.43109	0.18602	0.55592	0.49726	0.2924	0.52214	0.5705	0.39672	0.5804	0.3274	0.56603	0.53353	0.37627	0.28297	0.28297	0.040297	0.28472	0.23325
L-Isoleucine	0.069821	0.1164	0.31895	0.18046	0.025122	0.23068	-0.18187	-0.11992	-0.20386	0.074916	-0.15904	-0.084733	-0.2324	-0.0040072	0.29341	0.54941	-0.0059858	0.11126	0.23857	0.0099717	0.02133	-0.10114	-0.29264	-0.041666	0.75706	0.72535	0.87084	1	0.95267	0.95267	0.7641	0.55177	-0.0083317	0.48661	0.4315	0.44838	0.588	0.62796	0.43085	0.59641	0.44529	0.34838	0.39347	0.2976	0.20879	0.20879	-0.10213	0.28164	0.26565
L-Norleucine	-0.00093856	0.0090323	0.30371	0.24377	-0.083553	0.15914	-0.19423	-0.10448	-0.20637	0.082083	-0.16876	-0.16457	-0.30026	-0.020965	0.22996	0.46244	0.092035	0.19884	0.39738	0.042859	0.0603	-0.010459	-0.24055	0.061485	0.65789	0.62631	0.79555	0.95267	1	1	0.60766	0.46568	-0.077342	0.31645	0.42348	0.33985	0.48601	0.50304	0.46295	0.62053	0.5049	0.33639	0.41866	0.33111	0.22401	0.22401	-0.2639	0.19644	0.22743
L-Norleucine.1	-0.00093856	0.0090323	0.30371	0.24377	-0.083553	0.15914	-0.19423	-0.10448	-0.20637	0.082083	-0.16876	-0.16457	-0.30026	-0.020965	0.22996	0.46244	0.092035	0.19884	0.39738	0.042859	0.0603	-0.010459	-0.24055	0.061485	0.65789	0.62631	0.79555	0.95267	1	1	0.60766	0.46568	-0.077342	0.31645	0.42348	0.33985	0.48601	0.50304	0.46295	0.62053	0.5049	0.33639	0.41866	0.33111	0.22401	0.22401	-0.2639	0.19644	0.22743
Indole	0.12804	0.23716	0.038891	-0.010155	0.1489	0.21793	-0.23417	-0.19229	-0.36298	0.13349	0.20634	-0.029507	-0.040611	0.0898	0.2281	0.39898	0.017091	0.18624	0.15063	0.23818	0.087539	-0.19569	-0.26073	-0.077886	0.57165	0.5321	0.65465	0.7641	0.60766	0.60766	1	0.54528	0.059782	0.43941	0.15461	0.62062	0.68112	0.77229	0.24917	0.32261	0.22731	0.093167	0.1908	0.051699	0.25337	0.25337	0.1068	0.18563	0.1878
Malic Acid	0.35507	0.11674	0.46416	0.28741	0.16659	-0.16762	0.075401	-0.063253	-0.11835	-0.20299	0.17389	0.19761	0.12312	0.13065	0.45401	0.5208	-0.016414	-0.080684	-0.15507	0.067465	0.35568	-0.19716	-0.18185	0.13083	0.6286	0.34837	0.43109	0.55177	0.46568	0.46568	0.54528	1	-0.41626	0.022172	-0.2742	0.47067	0.76159	0.57093	0.21282	0.34255	0.021797	0.31309	0.41872	0.206	0.40489	0.40489	0.038246	0.2881	0.33138
3,4 -Dihydroxyphen	0.33631	0.43359	-0.21899	-0.37102	-0.069388	0.11399	-0.23958	0.20593	0.26842	0.23172	-0.14609	-0.20104	-0.30206	-0.26058	0.032795	-0.41197	0.052153	0.25117	-0.033906	0.24594	-0.041461	0.038027	0.33106	0.016899	0.089355	0.040491	0.18602	-0.0083317	-0.077342	-0.077342	0.059782	-0.41626	1	0.57655	0.46961	0.25081	0.09357	0.29228	-0.0089688	0.17552	0.30175	0.19402	0.1504	0.20699	0.18167	0.18167	0.25305	0.35709	0.073073
Cyclohexanecarboxy	0.27444	0.35664	0.24415	-0.11036	0.085792	0.23202	-0.1507	0.13375	0.17047	0.085244	-0.42261	0.020699	-0.10156	0.038458	0.3277	0.39309	-0.051273	0.031751	-0.10461	-0.13502	-0.0033028	-0.11879	-0.22023	-0.41399	0.48488	0.61051	0.55592	0.48661	0.31645	0.31645	0.43941	0.022172	0.57655	1	0.68416	0.39406	0.28092	0.40903	0.1678	0.51212	0.46102	0.31908	0.050665	0.37255	0.26743	0.26743	0.36826	0.47236	0.10694
mucilaginosa	-0.07579	0.22697	0.19366	-0.011252	-0.071944	0.45096	-0.15233	0.096051	0.05072	0.14414	-0.43361	0.096036	-0.054336	0.17648	0.2975	0.33883	0.13182	0.30547	0.34319	-0.14537	0.042724	0.22728	0.10192	-0.00024242	0.36931	0.5803	0.49726	0.4315	0.42348	0.42348	0.15461	-0.2742	0.46961	0.68416	1	0.256	0.015082	0.22964	0.2628	0.44111	0.63597	0.26645	0.11556	0.43127	0.089266	0.089266	0.10401	0.31138	0.15037
L-glutamic acid	0.29721	0.3394	0.13909	-0.10309	0.31922	0.0022906	-0.30369	-0.27298	-0.24731	-0.15945	0.16509	0.4205	0.25047	0.2073	0.5325	0.34801	0.42794	0.25718	0.089631	0.59463	0.60042	0.32469	0.2129	0.32862	0.65789	0.2813	0.2924	0.44838	0.33985	0.33985	0.62062	0.47067	0.25081	0.39406	0.256	1	0.84144	0.77294	0.46671	0.40274	0.50864	0.22999	0.25405	0.45177	0.40395	0.40395	0.31882	0.37727	0.57271
L-Proline	0.58191	0.46529	0.23486	0.12457	0.22485	-0.11928	-0.17179	-0.096882	-0.093807	-0.14173	0.18051	0.23906	0.077309	0.05904	0.57563	0.33228	0.37034	0.18054	-0.053246	0.35551	0.4468	0.108	0.072484	0.17931	0.72721	0.26354	0.52214	0.588	0.48601	0.48601	0.68112	0.76159	0.09357	0.28092	0.015082	0.84144	1	0.78002	0.42199	0.44281	0.26911	0.3862	0.46695	0.42604	0.48462	0.48462	0.20578	0.36774	0.54967
Tricarballylic aci	0.24071	0.2668	0.19754	-0.086305	0.11161	0.13736	-0.11712	-0.068999	-0.097794	0.16683	0.26423	0.21257	0.067727	0.093447	0.41332	0.2947	0.10716	0.3501	0.21394	0.45229	0.37047	-0.045705	0.17045	0.27074	0.68591	0.43207	0.5705	0.62796	0.50304	0.50304	0.77229	0.57093	0.29228	0.40903	0.22964	0.77294	0.78002	1	0.27411	0.3662	0.35955	0.36061	0.47728	0.34184	0.50357	0.50357	0.23938	0.39445	0.46337
uniformis	-0.052192	0.31312	-0.038008	0.33219	0.19839	0.25273	-0.40089	-0.36501	-0.29329	0.12543	-0.0049711	0.40933	0.29146	0.048417	0.15429	0.26646	0.3438	0.11186	0.22496	0.11898	0.0093971	0.46765	-0.056513	0.06088	0.46016	0.24393	0.39672	0.43085	0.46295	0.46295	0.24917	0.21282	-0.0089688	0.1678	0.2628	0.46671	0.42199	0.27411	1	0.60672	0.63704	0.49453	0.37464	0.65948	0.21814	0.21814	0.37384	0.20732	0.69528
3-3-Hydroxyphenyl-	0.21377	0.33096	0.29725	0.34021	-0.088422	0.052736	-0.53227	0.039931	0.0024106	0.26767	-0.11868	0.059501	-0.083591	-0.095688	0.21659	0.31906	0.26886	0.20281	0.16962	-0.0014683	0.12638	-0.12694	-0.27323	-0.094803	0.59828	0.54449	0.5804	0.59641	0.62053	0.62053	0.32261	0.34255	0.17552	0.51212	0.44111	0.40274	0.44281	0.3662	0.60672	1	0.76205	0.62232	0.46956	0.64998	0.51467	0.51467	0.097226	0.50512	0.30816
anginosus	-0.1396	0.06612	-0.024425	-0.039963	-0.087797	0.088829	-0.5299	-0.1259	-0.33089	0.1457	-0.2309	0.13051	-0.021901	0.098069	0.17795	0.27823	0.30044	0.38338	0.36388	0.33453	0.37438	0.31699	0.021931	0.14768	0.51493	0.54899	0.3274	0.44529	0.5049	0.5049	0.22731	0.021797	0.30175	0.46102	0.63597	0.50864	0.26911	0.35955	0.63704	0.76205	1	0.3605	0.23755	0.58254	0.43657	0.43657	0.19604	0.44843	0.37728
D168	0.26263	0.3136	0.22143	0.1682	-0.42335	-0.10696	-0.30983	-0.17018	0.15577	0.47586	0.20966	0.42353	0.30024	0.17063	0.47809	0.31054	0.31873	0.28482	0.19873	-0.18171	-0.083855	0.0095731	0.23126	-0.029265	0.38796	0.17609	0.56603	0.34838	0.33639	0.33639	0.093167	0.31309	0.19402	0.31908	0.26645	0.22999	0.3862	0.36061	0.49453	0.62232	0.3605	1	0.77925	0.75301	0.51226	0.51226	0.29268	0.25872	0.25324
formigenes	0.26082	0.31739	0.22182	0.32727	-0.37373	-0.13903	-0.17751	-0.19621	0.11291	0.51203	0.34823	0.20291	0.17785	0.01394	0.26316	0.039871	0.29344	0.14619	0.32418	0.054192	0.043699	-0.10069	0.21835	0.27422	0.30547	0.18574	0.53353	0.39347	0.41866	0.41866	0.1908	0.41872	0.1504	0.050665	0.11556	0.25405	0.46695	0.47728	0.37464	0.46956	0.23755	0.77925	1	0.65852	0.49505	0.49505	0.23281	0.46586	0.2341
muciniphila	0.28292	0.37202	0.37337	0.39341	-0.11666	-0.075222	-0.1297	-0.15867	0.19536	0.24116	-0.009601	0.4799	0.42219	0.26997	0.48355	0.32139	0.55561	0.1904	0.35896	0.021385	0.29656	0.32831	0.13792	0.068666	0.31907	0.19267	0.37627	0.2976	0.33111	0.33111	0.051699	0.206	0.20699	0.37255	0.43127	0.45177	0.42604	0.34184	0.65948	0.64998	0.58254	0.75301	0.65852	1	0.62976	0.62976	0.48756	0.46564	0.4441
Pentanedioic acid	0.44698	0.22157	0.23203	0.1416	-0.3225	-0.33713	-0.033593	0.12414	0.043306	0.18371	0.16103	0.071432	0.1771	0.37959	0.50318	0.22231	0.34501	0.49583	0.33583	0.19586	0.55472	0.039278	0.14164	0.099435	0.19426	0.14202	0.28297	0.20879	0.22401	0.22401	0.25337	0.40489	0.18167	0.26743	0.089266	0.40395	0.48462	0.50357	0.21814	0.51467	0.43657	0.51226	0.49505	0.62976	1	1	0.29201	0.37175	0.10178
Pentanedioic acid.	0.44698	0.22157	0.23203	0.1416	-0.3225	-0.33713	-0.033593	0.12414	0.043306	0.18371	0.16103	0.071432	0.1771	0.37959	0.50318	0.22231	0.34501	0.49583	0.33583	0.19586	0.55472	0.039278	0.14164	0.099435	0.19426	0.14202	0.28297	0.20879	0.22401	0.22401	0.25337	0.40489	0.18167	0.26743	0.089266	0.40395	0.48462	0.50357	0.21814	0.51467	0.43657	0.51226	0.49505	0.62976	1	1	0.29201	0.37175	0.10178
5-Hydroxyindole	0.11566	0.40716	-0.10944	0.098384	0.20533	0.081265	0.021055	-0.15315	0.014617	0.22238	-0.0010999	0.50297	0.54539	0.13846	0.094114	0.1009	0.10132	-0.21989	-0.18428	0.00046892	0.070876	0.14189	-0.059142	-0.26755	0.10414	0.19627	0.040297	-0.10213	-0.2639	-0.2639	0.1068	0.038246	0.25305	0.36826	0.10401	0.31882	0.20578	0.23938	0.37384	0.097226	0.19604	0.29268	0.23281	0.48756	0.29201	0.29201	1	0.537	0.42162
2-Hydroxydecanedio	0.29832	0.39974	0.2673	0.25631	0.19266	0.020586	-0.060122	0.19529	0.18	0.1043	-0.2926	0.020048	-0.075053	-0.26649	0.021312	0.017723	-0.036169	-0.30083	-0.21885	0.1171	0.30573	-0.22803	-0.23636	-0.0038434	0.47107	0.60947	0.28472	0.28164	0.19644	0.19644	0.18563	0.2881	0.35709	0.47236	0.31138	0.37727	0.36774	0.39445	0.20732	0.50512	0.44843	0.25872	0.46586	0.46564	0.37175	0.37175	0.537	1	0.3661
bromii	0.16977	0.43329	0.11879	0.2731	0.60684	0.36609	-0.0043518	0.06486	0.044535	-0.17526	-0.12692	0.47066	0.177	-0.18856	0.18781	0.12469	0.15609	-0.025763	-0.15225	0.2164	0.2252	0.40308	0.08047	0.19746	0.64063	0.21537	0.23325	0.26565	0.22743	0.22743	0.1878	0.33138	0.073073	0.10694	0.15037	0.57271	0.54967	0.46337	0.69528	0.30816	0.37728	0.25324	0.2341	0.4441	0.10178	0.10178	0.42162	0.3661	1
distasonis	-0.047014	0.25037	-0.093038	0.10216	0.52194	0.32174	-0.12068	-0.065424	-0.12919	-0.25379	-0.26713	0.3548	0.060911	-0.27	-0.0031675	-0.027842	-0.00063355	-0.1627	-0.25454	0.20952	0.0984	0.50046	0.14539	0.28605	0.50315	0.16979	0.05813	0.10754	0.11559	0.11559	-0.085279	0.10461	0.083912	-0.027291	0.14185	0.35818	0.27046	0.15142	0.67297	0.21083	0.40243	0.14724	0.13417	0.28926	-0.15412	-0.15412	0.32535	0.32552	0.87091
caccae	-0.29872	0.084099	-0.32016	-0.182	0.31202	0.42534	-0.25321	-0.12328	-0.35075	0.061493	-0.23193	0.20207	-0.044548	-0.19638	-0.10764	0.063176	-0.11354	0.088247	0.008338	0.32638	0.018663	0.36863	0.049695	0.091301	0.55068	0.44583	0.26618	0.33966	0.30094	0.30094	0.26915	-0.011289	0.27745	0.26445	0.35346	0.39787	0.21773	0.41612	0.63643	0.2632	0.60461	0.13016	0.072017	0.2095	-0.027042	-0.027042	0.3964	0.30732	0.71536
citroniae	0.01646	0.37986	-0.0474	0.15126	0.091525	0.39039	-0.32023	0.20961	0.16779	0.38146	-0.15739	0.096623	-0.14641	-0.40633	-0.12356	-0.18472	0.017827	0.18484	0.085542	0.10781	-0.10105	0.065626	0.072347	0.081898	0.45111	0.33196	0.3712	0.25227	0.28328	0.28328	0.016043	-0.08015	0.50515	0.31914	0.44017	0.21536	0.15888	0.34928	0.58766	0.59541	0.63069	0.4972	0.42886	0.50009	0.22657	0.22657	0.30647	0.49134	0.62412
plebeius	0.14318	0.30081	0.0082288	0.39609	0.12522	0.16498	0.13625	0.15805	0.12169	0.01643	-0.45766	-0.0013854	-0.061081	-0.25551	-0.084282	0.012825	-0.26183	-0.37372	-0.33934	-0.43494	-0.30753	0.078192	-0.26916	-0.29479	0.22333	0.2772	0.31745	0.13962	0.13543	0.13543	-0.17729	0.12927	0.0011627	0.11992	0.037907	-0.20408	0.021612	-0.13323	0.48941	0.27974	0.15284	0.37989	0.31545	0.3498	0.062864	0.062864	0.44467	0.40714	0.42475
stercoris	0.16666	0.27476	0.29051	0.53185	0.26884	0.16956	0.28339	0.2744	0.1359	-0.14544	-0.60199	0.061571	-0.021989	-0.13405	0.059332	0.27164	-0.17352	-0.40877	-0.27937	-0.3792	0.054934	0.0528	-0.40987	-0.25263	0.40969	0.56169	0.34373	0.29579	0.27932	0.27932	-0.030004	0.31331	-0.13331	0.23625	0.21004	0.0017842	0.16596	0.020419	0.41646	0.36364	0.28651	0.23935	0.26987	0.4241	0.17856	0.17856	0.46212	0.63617	0.48902
coli	0.12354	0.32621	0.22375	0.48827	0.2471	0.27203	-0.0043351	0.023562	0.22916	0.34657	-0.071611	-0.12211	-0.10453	-0.44428	-0.30292	-0.078158	-0.28674	-0.42386	-0.094329	-0.11061	-0.33741	-0.39341	-0.52251	-0.2496	0.26963	0.36247	0.46689	0.42718	0.35877	0.35877	0.31818	0.29169	0.14134	0.29871	-0.013338	0.048231	0.2295	0.30687	0.41958	0.44258	0.13502	0.33174	0.47882	0.33878	0.16741	0.16741	0.38373	0.54047	0.32401
gnavus	-0.0044086	0.32325	0.092165	0.32563	0.24599	0.51957	-0.053755	0.20538	0.094794	0.20837	-0.34392	-0.099543	-0.33534	-0.5232	-0.19475	0.10169	-0.34013	-0.29053	-0.22547	-0.31427	-0.43916	-0.27793	-0.40711	-0.25959	0.61619	0.65595	0.68045	0.61306	0.54514	0.54514	0.33163	0.24972	0.080307	0.31662	0.30235	0.008725	0.21355	0.28249	0.37295	0.3757	0.18901	0.27144	0.32833	0.10133	-0.20396	-0.20396	0.14302	0.43417	0.46886
eggerthii	0.10265	0.27393	-0.020652	0.34757	0.17835	0.28554	0.1753	0.23987	0.051906	0.079013	-0.33321	-0.25509	-0.33885	-0.44042	-0.21984	-0.18454	-0.33353	-0.23347	-0.13041	-0.089345	-0.16505	-0.02748	-0.18241	0.039606	0.35872	0.39964	0.44514	0.36331	0.38115	0.38115	0.10769	0.22905	0.11609	0.019308	0.063517	-0.044194	0.18945	0.22589	0.378	0.21642	0.18034	0.18932	0.4532	0.19101	0.07636	0.07636	0.24331	0.51724	0.4935
4-Pyridoxic acid	-0.22234	0.058243	-0.175	-0.10825	0.12879	0.45909	0.11089	0.16876	-0.080158	0.18479	0.22832	0.37142	0.25419	0.084537	0.036243	0.057774	-0.28586	0.32756	-0.0063391	-0.039438	-0.11019	0.076605	0.28855	0.13692	0.19635	0.038644	0.073242	-0.079238	-0.1374	-0.1374	0.056486	0.091435	-0.040939	-0.12943	-0.051655	0.024894	0.0079138	0.31806	0.15847	-0.1244	0.0013892	0.16733	0.013207	-0.070853	0.052502	0.052502	0.22775	-0.14071	0.4547
rhizophila	-0.22131	-0.15974	-0.61906	-0.24761	-0.044177	-0.20438	-0.31857	0.021013	-0.18884	0.28467	0.21468	-0.022815	-0.16437	-0.493	-0.49858	-0.43436	0.052204	0.052408	-0.14891	0.39874	-0.053025	-0.065015	-0.01723	-0.11022	0.051468	-0.13124	-0.26349	-0.21111	-0.17065	-0.17065	-0.069289	-0.060844	0.01968	-0.32792	-0.41128	-0.049533	-0.01221	0.059278	0.13149	-0.047397	0.0872	-0.032039	-0.011413	-0.18187	-0.031895	-0.031895	0.15069	0.0085994	0.28098
3-4-Hydroxyphenylp	-0.26864	0.009065	-0.38797	-0.084967	0.060745	0.16873	-0.16618	0.11059	-0.16226	0.070911	-0.28093	-0.086352	-0.22103	-0.33188	-0.35319	-0.42562	-0.036804	0.072	0.068511	0.33066	0.13489	0.35068	0.22241	0.33776	0.096187	0.15042	-0.14049	-0.1294	-0.011216	-0.011216	-0.31372	-0.34363	0.32713	-0.1233	0.25105	0.011258	-0.16913	-0.026614	0.32886	0.11532	0.51564	-0.039794	0.11946	0.14621	-0.021112	-0.021112	0.19749	0.38563	0.42615
lenta	-0.0948	0.0011062	-0.15904	0.17001	0.48051	0.25279	0.0030919	0.39555	-0.049813	-0.25221	-0.49239	-0.38401	-0.51674	-0.56351	-0.47511	-0.27734	-0.23298	-0.14005	-0.18397	0.20227	0.070353	0.0949	-0.38744	-0.059872	0.23148	0.21074	-0.063011	0.10071	0.18858	0.18858	-0.022923	-0.056903	0.021664	-0.047058	-0.019198	-0.012092	-0.026408	-0.036253	0.31444	0.21153	0.35464	-0.34335	-0.28039	-0.10847	-0.068857	-0.068857	-0.040825	0.21691	0.46303
Creatinine	-0.080923	-0.19045	0.37628	-0.021658	0.21314	0.11064	-0.15022	0.18225	0.14851	-0.19894	-0.11817	-0.04139	-0.25094	-0.2482	-0.044641	-0.03007	-0.24049	0.06246	-0.027593	0.26802	0.22181	-0.07776	0.073562	0.43268	0.30649	0.07402	-0.079217	0.089757	0.17245	0.17245	-0.16135	0.13169	0.067355	0.011005	0.071222	0.12392	0.012639	0.12705	0.11399	0.40694	0.36015	0.080909	-0.0037845	0.060475	0.077321	0.077321	-0.37467	0.12745	0.2257
2-Piperidinecarbox	-0.17885	-0.21662	0.32172	0.51122	0.030394	-0.13495	0.056694	0.059539	0.34909	0.19639	0.066717	0.049894	-0.014502	-0.3715	-0.37175	-0.22163	0.19483	-0.20324	0.26026	0.12334	0.077686	-0.104	-0.18438	0.15724	-0.063617	-0.13732	-0.19923	-0.046013	0.14723	0.14723	-0.36257	0.048058	-0.28187	-0.39495	-0.17906	-0.18695	-0.12257	-0.12103	0.21666	0.24805	0.11865	0.13563	0.31505	0.31028	0.065773	0.065773	-0.14006	0.14884	0.21807
L-Homoserine.1	0.18575	0.087766	0.060065	0.036737	0.085929	-0.36634	-0.45597	-0.14101	-0.010777	-0.047705	-0.12341	0.14973	0.00061607	-0.27539	-0.014665	-0.021998	0.13159	-0.25305	-0.33061	0.2651	0.22752	-0.0032336	-0.14915	-0.019935	0.3289	0.11725	-0.073977	0.024366	0.030699	0.030699	-0.13292	0.23955	0.1403	0.18472	-0.09728	0.28935	0.26828	0.032794	0.44469	0.60313	0.48447	0.38484	0.25628	0.43573	0.29157	0.29157	0.29243	0.51956	0.31557
Pantothenic acid	-0.061596	-0.11057	0.26928	0.11817	0.074157	0.05456	0.10259	0.17622	0.1246	0.12198	-0.021513	0.29433	0.21673	0.11482	0.12981	0.30192	-0.10636	0.18914	0.10716	0.054516	0.22941	-0.011904	-0.095391	-0.086428	0.28664	0.19153	0.090261	0.1195	0.11785	0.11785	0.056408	0.2918	-0.07732	0.18245	-0.0041255	0.14803	0.13386	0.3498	0.33523	0.39505	0.37411	0.37526	0.12273	0.39754	0.54831	0.54831	0.30083	0.16937	0.39755
Benzeneacetic acid	0.04892	-0.0015428	-0.12803	0.086288	0.037404	-0.38883	-0.27067	-0.10883	-0.17203	0.16742	0.31284	0.35392	0.28617	-0.08387	-0.034391	0.029403	0.29265	0.017809	-0.092721	0.40545	0.39963	-0.033296	-0.1069	-0.025573	0.26189	0.033383	-0.16112	-0.052253	-0.055796	-0.055796	0.1002	0.4424	-0.19672	-0.15949	-0.40631	0.34769	0.39344	0.30135	0.36252	0.31822	0.29098	0.26887	0.26537	0.31386	0.47774	0.47774	0.43571	0.33109	0.4307
Serine	0.027832	-0.011846	-0.15575	0.095272	0.019217	-0.37121	-0.26898	-0.092292	-0.17035	0.2044	0.33468	0.32138	0.25424	-0.13131	-0.087143	0.0021405	0.24041	-0.0035929	-0.11884	0.36041	0.32182	-0.095638	-0.13576	-0.055682	0.25032	0.030502	-0.14523	-0.051856	-0.056546	-0.056546	0.099363	0.45019	-0.22912	-0.20011	-0.45304	0.28141	0.36416	0.2802	0.33585	0.29251	0.2339	0.26654	0.27033	0.25463	0.43271	0.43271	0.40556	0.301	0.40843
Creatine	-0.21192	-0.25902	0.10587	0.35399	-0.21159	-0.26917	0.10663	-0.082096	-0.1411	0.20748	-0.048782	-0.1442	0.034013	0.092973	-0.19006	0.051916	0.24996	-0.035552	0.50673	0.22036	0.40285	-0.0028449	-0.29494	0.048197	-0.088799	0.27612	-0.014535	0.17826	0.31053	0.31053	0.061418	0.10639	-0.23887	-0.12437	0.052483	0.0082419	-0.0023378	0.072703	0.13492	0.20588	0.34153	-0.052145	0.29464	0.3343	0.40863	0.40863	0.14222	0.38198	-0.050253
Glycocholic Acid	0.25765	-0.0035814	0.21477	0.13532	-0.17401	-0.35663	0.20093	0.12174	0.064813	0.11869	-0.041326	-0.33152	-0.1528	-0.066161	-0.052907	-0.019226	-0.26837	-0.30104	-0.12825	0.05095	0.24097	-0.51103	-0.30854	-0.066216	0.052858	0.35847	0.15274	0.16865	0.10272	0.10272	0.21525	0.42482	0.035149	0.14782	-0.19352	-0.00012519	0.19058	0.25135	-0.25959	0.14024	-0.027015	0.068401	0.40144	0.087988	0.46748	0.46748	0.2553	0.64688	-0.22671
L-isoleucyl-L-prol	-0.21331	-0.35586	0.10718	-0.27429	-0.10543	-0.13535	0.2338	-0.18184	-0.13774	-0.42362	-0.14163	0.32968	0.42534	0.64404	0.34791	0.37775	-0.10745	-0.045182	-0.12307	-0.30001	0.12787	0.31562	0.26565	0.057517	-0.33928	-0.20968	-0.43698	-0.45016	-0.46439	-0.46439	-0.46535	-0.20224	-0.30038	-0.094902	0.02172	-0.23005	-0.42182	-0.50724	-0.29512	-0.37596	-0.19936	-0.15923	-0.44809	-0.15368	-0.19034	-0.19034	-0.049517	-0.36879	-0.36119
prausnitzii	-0.25021	-0.29641	0.021877	-0.090959	-0.098561	-0.19412	0.1702	-0.18749	0.092536	0.044731	0.12397	0.15593	0.392	0.32896	-0.12635	0.083485	0.11161	-0.23675	0.042847	-0.19176	-0.061544	-0.14101	-0.17876	-0.35974	-0.62968	-0.28146	-0.52364	-0.48346	-0.52963	-0.52963	-0.23571	-0.39407	-0.21397	-0.026736	-0.10352	-0.29938	-0.49723	-0.46637	-0.49269	-0.44746	-0.39856	-0.37421	-0.46973	-0.22923	-0.23848	-0.23848	0.080235	-0.30322	-0.59834
copri	-0.092573	-0.27251	-0.025783	-0.30608	-0.25629	-0.12041	0.12334	0.22206	0.26737	0.12256	0.32892	-0.15581	-0.014106	0.11489	-0.13312	-0.26477	-0.037484	0.25092	0.12291	-0.022417	-0.053815	-0.32621	0.1945	-0.0088668	-0.59382	-0.48163	-0.47936	-0.53453	-0.51924	-0.51924	-0.26152	-0.4115	0.045653	-0.18953	-0.17765	-0.36681	-0.4798	-0.25836	-0.77119	-0.45545	-0.46472	-0.35455	-0.42513	-0.48585	-0.1205	-0.1205	-0.40245	-0.50024	-0.65143
stercorea	-0.0040752	-0.022871	-0.20818	-0.23147	0.13888	-0.02668	0.023192	-0.089629	-0.072536	-0.25832	0.17259	-0.071262	0.053121	0.10769	-0.074891	-0.13943	0.098571	-0.096143	-0.17679	-0.035763	-0.10739	-0.025795	0.018972	-0.096164	-0.4452	-0.40747	-0.42295	-0.3938	-0.45556	-0.45556	-0.03556	-0.31842	-0.10538	-0.18039	-0.19374	-0.10875	-0.2258	-0.37625	-0.52386	-0.5862	-0.5473	-0.6172	-0.60892	-0.59211	-0.52157	-0.52157	-0.2699	-0.49749	-0.45696
eutactus	-0.10951	0.0046554	-0.26852	-0.13289	0.11012	-0.0040834	-0.19869	-0.077396	-0.075498	0.10572	0.50161	0.040204	0.20637	0.05145	-0.25557	-0.26117	0.24236	0.11455	0.057596	0.20564	-0.010255	-0.17863	-0.044099	-0.072022	-0.47296	-0.43677	-0.50408	-0.45339	-0.49196	-0.49196	0.057881	-0.30107	-0.063519	-0.21375	-0.27825	0.013072	-0.18342	-0.16803	-0.36632	-0.35244	-0.32769	-0.50197	-0.49293	-0.42847	-0.217	-0.217	-0.11942	-0.40741	-0.34066
flavefaciens	0.16477	0.29335	0.095988	0.3326	0.56595	0.25777	0.26049	0.17662	0.16853	-0.33079	0.1343	0.25515	0.36162	0.16084	0.042186	-0.05251	0.24503	0.010341	-0.062021	-0.046737	0.13423	0.24869	-0.055233	-0.018355	-0.29385	-0.45272	-0.40244	-0.40256	-0.4132	-0.4132	-0.0832	-0.10732	-0.23801	-0.22816	-0.21521	0.10765	-0.0016102	-0.18996	0.016319	-0.28083	-0.28635	-0.41735	-0.48805	-0.092206	-0.10464	-0.10464	0.063879	-0.34303	0.20003
pullicaecorum	-0.051059	0.092125	0.058406	0.18157	0.054284	0.091314	0.067494	-0.040031	0.17528	-0.0050196	0.18074	0.10827	0.2432	0.19715	-0.026424	-0.14691	0.49184	0.10477	0.34509	-0.021435	0.057468	0.17976	0.11789	0.092282	-0.49358	-0.39556	-0.35223	-0.34167	-0.27045	-0.27045	-0.20235	-0.46845	-0.043284	-0.18362	0.16123	-0.049416	-0.25737	-0.32548	-0.22982	-0.30267	-0.21404	-0.36936	-0.27858	-0.051759	-0.25904	-0.25904	-0.19076	-0.32862	-0.26131
p-1630-c5	-0.25518	-0.13349	0.098669	0.21366	0.30129	0.19327	0.040693	0.046353	-0.010518	-0.14483	0.21947	-0.029827	0.097312	0.041802	-0.27547	-0.13633	0.17997	0.027397	0.24902	0.14347	0.14888	-0.035234	-0.14302	0.1936	-0.37699	-0.28095	-0.47135	-0.27944	-0.19848	-0.19848	-0.07116	-0.23452	-0.32821	-0.36399	-0.10184	-0.048214	-0.25943	-0.25725	-0.24743	-0.24614	-0.1805	-0.63483	-0.49022	-0.34087	-0.29638	-0.29638	-0.39349	-0.35213	-0.19214
Benzoic acid	0.23268	0.29922	-0.23394	0.22391	0.067708	0.12017	0.12477	0.27002	0.35377	0.19619	0.22339	-0.43544	-0.30992	-0.42848	-0.41172	-0.6514	0.15919	0.016317	0.080322	-0.050512	-0.39552	-0.18363	-0.078728	-0.14975	-0.46107	-0.50481	-0.08691	-0.21494	-0.1617	-0.1617	-0.016356	-0.35174	0.15523	-0.28869	-0.25287	-0.29257	-0.13344	-0.18499	-0.26207	-0.35913	-0.51622	-0.33568	-0.10516	-0.31568	-0.26863	-0.26863	-0.25779	-0.33543	-0.18248
multacida	-0.06094	-0.13201	-0.2221	-0.21889	0.32855	-0.054198	-0.052196	-0.059895	0.10227	-0.27225	0.20236	-0.0032372	-0.079084	-0.32147	-0.31271	-0.34405	0.036356	-0.24038	-0.36051	0.10611	-0.2508	-0.038932	-0.00090241	-0.08155	-0.30886	-0.60997	-0.54362	-0.44395	-0.45611	-0.45611	-0.21307	-0.26281	-0.15857	-0.38439	-0.46962	-0.16508	-0.20742	-0.38909	-0.32631	-0.518	-0.57113	-0.50988	-0.58492	-0.60316	-0.67518	-0.67518	-0.36563	-0.58594	-0.13169
Syringin	-0.27508	-0.36939	-0.11343	-0.15902	0.03363	-0.036558	-0.066103	-0.011786	-0.093759	-0.12867	0.12474	-0.44156	-0.29304	-0.25785	-0.53281	-0.32928	-0.49222	-0.34485	-0.28423	-0.07315	-0.33065	-0.49377	-0.25945	0.0053804	-0.452	-0.26085	-0.44285	-0.34017	-0.33065	-0.33065	-0.20752	-0.18116	-0.25766	-0.36764	-0.45822	-0.50386	-0.50601	-0.50881	-0.56679	-0.35673	-0.49154	-0.56547	-0.4758	-0.77672	-0.53598	-0.53598	-0.54423	-0.35127	-0.61638
ruminis	-0.12791	-0.30486	-0.28463	-0.39382	-0.10456	-0.12099	-0.046212	-0.013846	0.0056197	-0.057463	0.32488	-0.34251	-0.251	-0.18734	-0.34576	-0.40211	-0.26991	-0.049701	-0.21167	-0.012554	-0.39211	-0.33881	0.067941	-0.026645	-0.50873	-0.56202	-0.42553	-0.4255	-0.43075	-0.43075	-0.17731	-0.28538	-0.095154	-0.39406	-0.50295	-0.44851	-0.41019	-0.3988	-0.64848	-0.56626	-0.67339	-0.46622	-0.48615	-0.80596	-0.52863	-0.52863	-0.58141	-0.66858	-0.60815
parainfluenzae	-0.19008	-0.12295	-0.24531	0.077629	-0.095075	0.079945	0.21017	0.24148	0.21059	0.16808	0.036624	-0.46156	-0.25641	-0.29945	-0.61658	-0.47524	-0.23342	-0.28786	-0.1112	-0.38585	-0.54162	-0.44784	-0.30385	-0.35745	-0.68573	-0.31151	-0.345	-0.44028	-0.41202	-0.41202	-0.29484	-0.50702	-0.14935	-0.34085	-0.26918	-0.74286	-0.66307	-0.61985	-0.6451	-0.57228	-0.66921	-0.5663	-0.41663	-0.66466	-0.56806	-0.56806	-0.31122	-0.37148	-0.62195
4-Sulfobenzyl alco	-0.1747	-0.2429	0.091109	0.22482	0.266	0.093375	0.40836	0.11403	0.041784	-0.26986	0.17379	-0.25814	-0.054949	-0.1316	-0.42396	-0.27376	-0.46454	-0.42594	-0.23649	-0.18661	-0.19815	-0.33935	-0.21943	0.15178	-0.48183	-0.3517	-0.45637	-0.38762	-0.36175	-0.36175	-0.23862	0.041312	-0.56269	-0.66147	-0.62642	-0.50476	-0.38661	-0.44279	-0.51028	-0.58111	-0.72895	-0.62501	-0.35449	-0.68433	-0.47703	-0.47703	-0.40578	-0.34496	-0.3354
mucosae	-0.21502	-0.1995	-0.10852	0.081373	0.37231	0.22447	0.28249	0.28065	0.040519	-0.25161	-0.088272	-0.42319	-0.31101	-0.38145	-0.61353	-0.30274	-0.57657	-0.49211	-0.44578	-0.26659	-0.39193	-0.44961	-0.47916	-0.23593	-0.3731	-0.16595	-0.38964	-0.32083	-0.34762	-0.34762	-0.1381	-0.13891	-0.3959	-0.38946	-0.4888	-0.55518	-0.47063	-0.49182	-0.52687	-0.5306	-0.64605	-0.75911	-0.63912	-0.85545	-0.64921	-0.64921	-0.35934	-0.32597	-0.32391
johnsonii	-0.30409	-0.080948	-0.18372	0.39668	0.33971	0.076638	0.25868	-0.04275	0.047504	0.092472	0.09807	0.08367	0.27956	-0.2235	-0.63944	-0.29813	-0.11745	-0.56642	-0.17374	-0.1341	-0.24669	-0.1285	-0.46887	-0.30843	-0.48699	-0.25727	-0.50596	-0.46527	-0.45638	-0.45638	-0.2703	-0.17001	-0.43554	-0.45271	-0.51566	-0.39205	-0.38614	-0.43661	0.0047342	-0.38173	-0.38615	-0.40399	-0.24763	-0.19939	-0.30596	-0.30596	0.34288	-0.045261	0.049827
Phenylacetic acid	-0.085543	-0.081226	0.33801	0.26297	0.27992	-0.02018	0.23292	-0.14136	0.49627	-0.078025	0.146	0.434	0.3852	-0.11678	-0.14172	-0.077422	0.13091	-0.50474	-0.18088	-0.21155	-0.22445	-0.038893	-0.033825	-0.068881	-0.32525	-0.48929	-0.45644	-0.42751	-0.41866	-0.41866	-0.48357	-0.16982	-0.29192	-0.29238	-0.25679	-0.24134	-0.28125	-0.42195	-0.1333	-0.31663	-0.5012	-0.065461	-0.13048	-0.006029	-0.48465	-0.48465	-0.020435	-0.24913	0.0021761
longum	-0.14438	-0.18515	0.18655	0.40094	0.37511	0.054314	0.12947	0.096468	0.04595	-0.43527	-0.37962	-0.13066	-0.094062	-0.14532	-0.27874	0.13619	-0.076879	-0.4695	-0.26105	-0.38002	-0.17832	-0.014185	-0.62149	-0.38154	-0.18707	-0.092507	-0.28649	-0.11318	-0.038475	-0.038475	-0.26506	-0.067604	-0.58937	-0.20505	-0.2076	-0.36179	-0.32038	-0.65607	0.032312	-0.027502	-0.18092	-0.42806	-0.57413	-0.25057	-0.43496	-0.43496	-0.30121	-0.30188	-0.10085
Gluconolactone	-0.22643	-0.36938	-0.16814	-0.25595	0.43142	-0.11635	0.027227	-0.032331	-0.078496	-0.23246	0.1638	-0.1715	-0.26527	-0.50809	-0.53139	-0.34305	-0.25366	-0.38965	-0.34067	0.50123	0.070117	-0.28088	-0.20714	0.091366	-0.014392	-0.18285	-0.47684	-0.17091	-0.20464	-0.20464	0.085964	0.089368	-0.19974	-0.37233	-0.56814	0.023736	-0.015752	0.034177	-0.33556	-0.40625	-0.34963	-0.62551	-0.39562	-0.63659	-0.44757	-0.44757	-0.23373	-0.10645	0.034944
S-Ribosyl-L-homocy	-0.37094	-0.50911	-0.16304	0.079476	0.039921	-0.15311	0.16805	0.12302	0.037819	0.082237	0.084565	-0.48091	-0.36286	-0.43766	-0.74342	-0.43768	-0.15096	-0.22501	0.12969	0.21645	-0.094171	-0.33001	-0.40839	-0.11544	-0.41316	-0.23752	-0.42678	-0.19331	-0.067538	-0.067538	-0.11763	-0.17931	-0.32924	-0.50155	-0.48337	-0.44226	-0.39059	-0.26466	-0.33409	-0.3233	-0.2969	-0.58535	-0.3127	-0.49294	-0.25142	-0.25142	-0.37188	-0.24805	-0.27756
coprophilus	-0.20632	-0.14755	-0.15413	0.089079	0.13869	-0.044205	-0.31823	-0.45195	-0.38894	0.0031752	0.5312	-0.079169	0.037916	-0.12204	-0.31137	-0.077664	0.0357	-0.19988	0.0010682	0.17764	-0.22045	-0.254	-0.2776	0.081764	-0.13857	-0.23385	-0.13259	0.068159	0.0647	0.0647	0.30455	0.22865	-0.48634	-0.44806	-0.53052	0.015594	0.090436	-0.096823	-0.024196	-0.15269	-0.35326	-0.32669	-0.13939	-0.44957	-0.39681	-0.39681	-0.3887	-0.39923	-0.21557
angustum	-0.22504	-0.25185	-0.23503	-0.0036533	-0.049263	-0.24654	0.020286	-0.16153	-0.42866	0.052109	0.35698	0.039991	0.32655	0.33964	-0.14899	0.14086	0.093731	0.007479	0.0917	0.12846	0.25207	-0.17971	-0.31749	-0.20302	-0.31593	-0.033099	-0.35321	-0.21559	-0.25849	-0.25849	0.23504	0.14851	-0.49369	-0.26376	-0.42774	-0.0052097	-0.053126	-0.056337	-0.24129	-0.26648	-0.18422	-0.42483	-0.32099	-0.30097	0.14789	0.14789	0.14919	-0.15152	-0.31279
Tartaric Acid	0.17504	-0.097024	0.41855	0.28701	-0.32776	-0.14218	0.21366	0.158	0.37323	0.17407	0.072349	-0.1306	-0.018895	0.17933	0.1916	0.33466	0.10408	0.092234	0.21125	-0.52693	-0.26887	-0.3781	-0.32171	-0.49309	-0.16482	-0.083625	0.2712	0.20259	0.22194	0.22194	0.10263	0.13268	-0.30108	0.11198	-0.049401	-0.33123	-0.070534	-0.11803	-0.2523	0.084762	-0.33004	0.19523	-0.0034402	0.023013	0.13485	0.13485	-0.34679	-0.39916	-0.46413
D-Mannitol	0.45168	0.35218	0.061425	0.062194	-0.09305	-0.11692	-0.034801	-0.024549	-0.027556	0.16222	0.12308	-0.14286	0.079903	0.22607	0.26022	0.26788	-0.0048295	0.0030445	-0.10036	-0.18077	-0.071716	-0.36229	-0.37064	-0.50947	0.051144	0.20782	0.41068	0.29451	0.10994	0.10994	0.60949	0.32858	0.13545	0.51669	-0.058994	0.21258	0.37488	0.30599	-0.056507	0.18965	-0.099906	0.1637	0.092663	0.097986	0.43082	0.43082	0.32512	0.15325	-0.264
3-hydroxy-sebacic	0.2596	-0.054149	0.047702	-0.2917	-0.15885	-0.26722	0.008067	-0.15278	-0.18949	-0.15466	-0.12876	-0.27606	-0.12946	0.26683	0.29316	0.39063	-0.20599	-0.10524	-0.20985	-0.13805	-0.041699	-0.25327	-0.29701	-0.43752	0.078986	0.24397	0.30542	0.32725	0.16082	0.16082	0.49298	0.26276	0.059416	0.50077	-0.028066	0.10303	0.21287	0.13273	-0.24872	0.018357	-0.13554	-0.0218	-0.14913	-0.16086	0.15965	0.15965	0.029841	-0.014736	-0.46652
1,4-Butanediamine	-0.059973	-0.16286	-0.16446	-0.29024	-0.29886	-0.084277	-0.083588	-0.058125	-0.061958	0.13196	-0.087759	-0.2986	-0.33134	-0.26712	-0.18208	-0.066495	-0.62736	-0.32315	-0.44658	-0.34096	-0.56562	-0.45533	-0.10088	-0.2206	0.051892	0.15882	0.226	0.091913	0.0078545	0.0078545	-0.045804	0.093883	0.041547	0.050452	-0.19972	-0.43473	-0.19319	-0.15233	-0.24935	-0.079949	-0.29481	0.19038	0.13524	-0.35988	-0.28323	-0.28323	-0.11741	0.014883	-0.33092
mesenteroides	-0.088751	-0.1786	-0.015761	-0.12537	-0.29435	-0.094694	-0.08748	-0.22122	-0.055101	0.34266	0.38672	-0.11181	-0.069911	-0.15995	-0.15796	0.0030439	-0.48603	-0.23415	-0.20792	-0.2053	-0.51589	-0.62709	-0.11853	-0.10862	0.026975	0.041681	0.24995	0.16853	0.070561	0.070561	0.19646	0.35045	-0.17112	-0.11466	-0.42258	-0.29136	-0.0060754	0.10309	-0.23612	-0.082021	-0.43712	0.26346	0.31245	-0.31254	-0.14588	-0.14588	-0.14151	-0.097776	-0.31991
Diisopropyl adipat	-0.24377	-0.035627	0.31981	0.24873	0.10542	0.26611	0.037911	-0.43078	-0.17133	0.01493	0.15091	0.24976	0.41262	0.28358	0.030162	0.37273	-0.38319	-0.45626	-0.099965	-0.40261	-0.33379	-0.24793	-0.23916	0.028909	-0.059973	0.18494	0.12722	0.12092	0.014797	0.014797	0.096719	0.23959	-0.39065	0.0059546	-0.054181	-0.12369	-0.11949	-0.14485	0.030987	-0.024068	-0.24519	0.073295	0.098739	-0.055649	-0.28086	-0.28086	0.066344	0.0044963	-0.20862
Pinitol	-0.084584	-0.12925	-0.24016	0.020815	-0.3673	-0.075142	0.18484	-0.066537	-0.16897	0.29047	0.40765	-0.31719	0.052022	0.17888	-0.22024	-0.12579	-0.36019	-0.032326	0.030114	-0.34481	-0.43387	-0.44971	-0.16533	-0.21756	-0.53082	-0.21053	-0.0065883	-0.17267	-0.21685	-0.21685	0.10243	0.052432	-0.30859	-0.3282	-0.51134	-0.52613	-0.28066	-0.20547	-0.42836	-0.42063	-0.6199	-0.14592	-0.015432	-0.4658	-0.026715	-0.026715	-0.099656	-0.36696	-0.61989
formicigenerans	-0.087043	-0.049368	-0.06756	0.31185	-0.29861	0.086519	0.087918	-0.10357	-0.22981	0.31181	0.18208	-0.46509	-0.18513	0.00088308	-0.23077	0.0067444	-0.33294	-0.072901	0.21179	-0.33526	-0.46159	-0.39416	-0.37762	-0.16312	-0.16389	0.15043	0.43383	0.35939	0.37635	0.37635	0.33834	0.25406	-0.32185	-0.18793	-0.25444	-0.38299	-0.046784	-0.014525	-0.018782	-0.010324	-0.27318	0.036427	0.27806	-0.19694	0.032208	0.032208	-0.19436	-0.13494	-0.3614
pulmonis	-0.19243	-0.40041	0.36941	-0.070915	-0.027598	0.15419	0.33522	0.27897	-0.00024439	-0.26332	-0.44347	-0.53682	-0.51111	-0.043806	-0.094486	0.14322	-0.69258	-0.1607	-0.013184	-0.14088	0.047995	-0.33323	-0.19439	0.18383	0.10388	0.45292	0.16011	0.2902	0.31218	0.31218	0.03449	0.10794	-0.081266	0.10849	0.1905	-0.279	-0.25124	-0.0088317	-0.42088	-0.012574	0.00401	-0.28972	-0.12067	-0.34919	-0.096607	-0.096607	-0.46674	0.15418	-0.34403
sciuri	-0.14627	-0.15178	0.18892	-0.15496	0.33584	0.47728	0.44425	0.16594	0.042746	-0.38004	-0.48058	-0.38797	-0.45563	-0.11922	-0.063245	0.078091	-0.55383	-0.20274	-0.0534	-0.085992	-0.15282	0.0061635	-0.073719	0.10361	0.15047	0.30414	0.24099	0.34558	0.29353	0.29353	0.22279	-0.10418	0.11475	0.20964	0.3263	-0.075744	-0.11997	0.095872	-0.27959	-0.32623	-0.1733	-0.46431	-0.30494	-0.41725	-0.47161	-0.47161	-0.32852	-0.0637	-0.052356
equorum	-0.12033	-0.16661	0.019637	-0.51051	0.18867	0.25736	0.13011	0.053444	0.034867	-0.10498	-0.12689	-0.3335	-0.34437	-0.12423	-0.14339	-0.070152	-0.51113	-0.1223	-0.12873	0.18015	-0.10725	-0.31036	-0.027881	0.0057239	0.017598	0.19251	0.033002	0.12526	-0.026159	-0.026159	0.33074	-0.19255	0.40174	0.39357	0.19806	0.060628	-0.12115	0.23585	-0.5293	-0.31694	-0.19094	-0.4447	-0.36323	-0.50996	-0.32067	-0.32067	-0.16844	-0.00041393	-0.31357
psychrolactophilus	-0.25758	-0.2736	0.28698	0.13595	0.39746	0.32672	0.56728	0.063542	0.18694	-0.35404	-0.15805	-0.24223	-0.1946	-0.16814	-0.30977	-0.15772	-0.42904	-0.44665	-0.022597	-0.076245	-0.15172	-0.079789	-0.091041	0.2695	-0.2471	-0.11648	-0.21107	-0.058131	-0.031176	-0.031176	-0.12882	-0.13125	-0.25859	-0.33088	-0.098042	-0.30687	-0.32981	-0.2223	-0.41163	-0.57183	-0.52161	-0.62364	-0.29102	-0.495	-0.63202	-0.63202	-0.4165	-0.21095	-0.14914
dispar	0.10462	0.24879	0.10434	0.28927	0.28794	0.3225	0.14643	0.37343	0.36446	-0.16207	-0.44457	-0.439	-0.36732	-0.33983	-0.34974	-0.26755	-0.10899	-0.36885	-0.20588	-0.41175	-0.34816	-0.20935	-0.42561	-0.34366	-0.31251	-0.0082774	-0.091684	-0.13866	-0.13058	-0.13058	-0.18877	-0.48579	0.12888	0.15784	0.24086	-0.36028	-0.40033	-0.52021	-0.30719	-0.1336	-0.24277	-0.49759	-0.44465	-0.29663	-0.50098	-0.50098	-0.23178	-0.021178	-0.30283
salivarius	-0.20512	-0.20145	0.052823	-0.24731	0.24212	0.28367	0.22257	0.091252	0.1164	-0.32593	-0.41821	-0.40377	-0.38732	-0.15573	-0.2629	-0.1425	-0.36308	-0.30662	-0.12044	-0.094867	-0.21956	-0.06662	-0.12128	-0.043557	-0.24948	0.019543	-0.17551	-0.071118	-0.099431	-0.099431	-0.09481	-0.50362	0.18953	0.1718	0.27974	-0.25116	-0.45118	-0.33167	-0.49272	-0.41196	-0.25675	-0.64454	-0.57392	-0.52581	-0.64821	-0.64821	-0.37394	-0.18029	-0.40439
Citric acid	-0.11745	-0.071298	-0.27148	-0.13696	0.23431	0.24636	0.23327	0.57998	-0.087588	-0.41587	-0.41436	-0.24104	-0.31527	-0.1069	-0.17363	-0.13912	-0.28438	0.099413	-0.31574	-0.1687	0.080611	0.12173	-0.0081006	-0.040248	-0.072448	0.025548	-0.32151	-0.34367	-0.30415	-0.30415	-0.29235	-0.26651	-0.13683	-0.22609	0.0012446	-0.29391	-0.35005	-0.35065	-0.3114	-0.34004	-0.088415	-0.57952	-0.6559	-0.54857	-0.29909	-0.29909	-0.22078	-0.19002	0.038573
Cadaverine	-0.12822	-0.15222	0.28582	0.12209	0.22292	0.27098	0.52701	0.62021	0.65502	-0.12899	-0.34818	-0.054617	-0.17204	-0.30315	-0.29206	-0.21475	-0.34789	-0.24525	-0.24084	-0.39654	-0.19604	-0.21213	-0.059199	-0.13743	-0.25113	-0.15589	-0.36457	-0.43617	-0.39119	-0.39119	-0.59903	-0.3875	-0.05942	-0.14274	0.034578	-0.56261	-0.59076	-0.4135	-0.48231	-0.34785	-0.36581	-0.29836	-0.39043	-0.30128	-0.40041	-0.40041	-0.2087	-0.12723	-0.051436
Indole-3-ethanol	-0.28767	-0.32439	0.10644	-0.033853	0.030372	0.078349	0.012914	0.27027	0.20403	-0.047152	-0.13111	-0.41211	-0.28653	-0.22035	-0.51366	-0.3552	-0.36455	-0.17159	-0.034973	-0.057336	-0.10679	-0.38044	-0.21636	0.037407	-0.49203	-0.16331	-0.50785	-0.42393	-0.34203	-0.34203	-0.4371	-0.4668	0.013205	-0.12247	-0.043117	-0.48657	-0.678	-0.5117	-0.4972	-0.10611	-0.11061	-0.48788	-0.47676	-0.4265	-0.26763	-0.26763	-0.43114	-0.11626	-0.52656
1H-indole-3-Acetic	0.24761	0.040572	-0.17437	-0.1464	-0.11294	-0.06831	-0.11844	0.23195	-0.090165	-0.21178	0.15967	-0.4352	-0.5446	-0.22048	0.074605	-0.29911	0.10641	0.44066	0.066264	0.21387	0.053317	0.054223	0.33705	0.40978	0.10166	-0.26507	0.10629	0.11714	0.23076	0.23076	0.092867	0.1072	0.0078162	-0.39097	-0.17271	0.020261	0.21946	0.081148	-0.18656	-0.10381	-0.15927	-0.16984	-0.014021	-0.3861	-0.10907	-0.10907	-0.74878	-0.38824	-0.049125
fragilis	-0.10339	-0.083332	-0.34069	-0.2837	0.31772	0.22097	-0.076374	0.091354	0.035209	-0.17525	0.098618	-0.25485	-0.44232	-0.56107	-0.40018	-0.50226	-0.21618	-0.019766	-0.23892	0.22981	-0.36046	0.014422	0.1422	0.14744	-0.033219	-0.41679	-0.19731	-0.1374	-0.10828	-0.10828	-0.05966	-0.21974	0.081462	-0.35683	-0.31821	-0.1356	-0.10249	-0.091117	-0.12126	-0.37355	-0.34927	-0.37967	-0.36045	-0.59654	-0.61379	-0.61379	-0.48283	-0.49573	0.13502
n-valeric acid	-0.27997	-0.2659	-0.24657	-0.049155	-0.33807	0.11361	0.084338	0.39794	0.09752	0.19722	-0.34234	-0.4921	-0.55047	-0.41277	-0.46127	-0.27585	-0.50797	-0.06377	-0.13949	-0.45655	-0.53966	-0.29601	-0.14697	-0.24907	-0.13682	0.11373	0.070476	-0.074317	0.027552	0.027552	-0.39495	-0.29404	-0.050548	-0.19391	-0.012267	-0.77655	-0.57487	-0.42679	-0.23663	-0.092153	-0.12839	-0.020361	-0.069493	-0.37635	-0.30726	-0.30726	-0.33373	-0.1313	-0.2469
Hydrocinnamic acid	-0.2269	-0.24727	-0.1677	0.10557	-0.12031	-0.019871	-0.070355	0.3274	-0.025821	0.12661	-0.18195	-0.44355	-0.54596	-0.58904	-0.54959	-0.35741	-0.41427	-0.14734	-0.1653	-0.039709	-0.18958	-0.33501	-0.22697	0.044473	0.094141	0.1766	-0.013543	0.018105	0.14811	0.14811	-0.26069	0.062665	-0.16528	-0.36604	-0.24339	-0.45308	-0.24746	-0.17691	-0.018305	0.14372	0.079533	-0.028576	0.12702	-0.25258	-0.10454	-0.10454	-0.28603	0.17305	0.055673
ovatus	-0.60909	-0.35071	-0.22413	0.11146	0.32184	0.39105	0.028048	0.020339	-0.38676	-0.099656	-0.28645	-0.32129	-0.33797	-0.38655	-0.66355	-0.079292	-0.55575	-0.38267	-0.1207	-0.036835	-0.26771	-0.14728	-0.50955	-0.05075	0.071559	0.35819	-0.055308	0.15362	0.19862	0.19862	0.049862	-0.027546	-0.40261	-0.27796	-0.11701	-0.31662	-0.32688	-0.21086	0.088733	-0.1083	0.036245	-0.50417	-0.32113	-0.48888	-0.51098	-0.51098	-0.18456	9.5437e-06	0.10348
sanguinis	-0.25521	-0.16804	-0.1621	-0.047161	0.15573	0.32215	0.13606	-0.061887	-0.22648	-0.016851	-0.12165	-0.46198	-0.47574	-0.40825	-0.41998	-0.12684	-0.66153	-0.36058	-0.17717	-0.079658	-0.48934	-0.29086	-0.28722	-0.012882	0.15528	0.27666	0.32557	0.39314	0.34649	0.34649	0.32201	0.15734	-0.12506	-0.12388	-0.17151	-0.24879	-0.047273	0.085447	-0.073166	-0.23437	-0.28392	-0.25886	0.012601	-0.51294	-0.48131	-0.48131	-0.24447	-0.041262	-0.023975
[truncated: 65 more columns]

## Sheet: Genus
Correlation coefficient bewteen gut bacterial profiles and metabolites in genus level
	3-hydroxy-sebacic	Tartaric Acid	S-Ribosyl-L-homocy	Leucobacter	3,4-Dihydroxyhydro	Turicibacter	4-Sulfobenzyl alco	Syringin	Staphylococcus	Brochothrix	Prevotella	Rummeliibacillus	Psychrobacter	Lactococcus	Veillonella	Pseudomonas	Streptococcus	Rothia	SMB53	Corynebacterium	Benzoic acid	Haemophilus	Megasphaera	3,4 -Dihydroxyphen	Succinic acid	n-valeric acid	Acinetobacter	Citrobacter	Macrococcus	Enhydrobacter	Indole-3-ethanol	Butyricicoccus	Pinitol	Succinivibrio	Faecalibacterium	Prevotella	Dialister	Catenibacterium	Mitsuokella	Carnobacterium	Weissella	Lactobacillus	Leuconostoc	L-isoleucyl-L-prol	Vagococcus	Diisopropyl adipat	Sutterella	Gluconolactone	Bacillus
3-hydroxy-sebacic	1	0.53968	0.57776	0.49897	0.42564	0.49706	0.39482	0.54193	0.38164	0.28507	0.22201	0.18657	0.31092	0.28953	0.35812	-0.033995	0.12103	-0.0097921	0.34586	0.065743	-0.25328	-0.018275	0.0085671	-0.35293	-0.34852	-0.40457	-0.23958	0.18645	-0.38271	-0.2703	0.031215	-0.22561	0.0082261	0.05221	0.09461	0.24385	0.28518	0.22981	-0.11183	-0.00014936	0.20306	0.29484	0.26082	0.54801	0.44843	0.4035	0.51513	0.30885	0.44904
Tartaric Acid	0.53968	1	0.79059	0.37922	0.55116	0.55842	0.49559	0.63042	-0.17726	-0.18329	-0.097533	-0.15146	-0.0060458	0.019286	0.11656	-0.1921	-0.18827	-0.12628	0.14866	-0.28258	-0.12788	0.060541	0.016561	-0.26426	-0.29092	-0.052333	0.014124	-0.07276	-0.12129	0.032001	0.23755	-0.22347	0.56181	0.36442	0.19345	0.29449	0.5117	0.50699	0.11954	-0.19118	-0.02422	0.069586	0.15947	0.17779	0.49306	-0.19422	0.0048316	-0.14568	-0.066198
S-Ribosyl-L-homocy	0.57776	0.79059	1	0.602	0.58833	0.57599	0.48734	0.64164	-0.1136	-0.19774	-0.1211	-0.15078	0.02936	-0.023559	0.1391	-0.1944	-0.10972	-0.15326	0.17346	-0.17795	-0.063221	0.09768	-0.015143	-0.13801	-0.12043	0.028198	-0.0066553	-0.10952	-0.18162	-0.21303	0.27608	-0.20904	-0.003244	-0.12798	0.036446	0.18636	0.33741	0.23352	-0.089286	0.0037512	0.039425	0.13749	0.28645	0.24765	0.73443	-0.23024	0.13901	-0.050898	-0.027326
Leucobacter	0.49897	0.37922	0.602	1	0.61046	0.72241	0.37005	0.55834	0.056685	-0.25386	-0.11815	-0.11354	0.006733	-0.046412	0.12517	0.056521	-0.006945	-0.15119	0.5937	0.3486	-0.096542	0.15242	-0.037987	-0.10952	-0.061255	0.37082	0.50402	0.1046	0.25556	0.025873	0.091916	-0.33394	-0.15494	-0.038859	0.11083	-0.055717	-0.03333	-0.12471	-0.40088	-0.20117	-0.1119	-0.075041	0.15566	-0.13337	0.25622	-0.056102	0.14764	0.18149	0.22477
3,4-Dihydroxyhydro	0.42564	0.55116	0.58833	0.61046	1	0.9676	0.77332	0.87939	-0.082008	-0.13637	-0.078727	-0.1105	0.048718	0.13497	0.3895	0.085952	0.018118	-0.0080768	0.52669	-0.0042261	0.14134	0.31474	-0.036408	0.055672	0.10949	0.11073	0.039976	-0.10481	-0.077189	-0.1008	0.31675	-0.14902	0.11247	-0.092269	-0.0058535	-0.18559	-0.21855	-0.16485	-0.056643	-0.14557	-0.011676	-0.023923	-0.032408	-0.26758	-0.03406	-0.10515	-0.097635	-0.061407	0.047133
Turicibacter	0.49706	0.55842	0.57599	0.72241	0.9676	1	0.71117	0.85497	0.021344	-0.064778	0.014565	-0.013911	0.14454	0.21755	0.43892	0.17845	0.089941	0.043016	0.63572	0.15282	0.037155	0.24708	-0.086268	-0.084333	-0.040294	0.1702	0.15757	-0.078278	-0.046011	-0.11755	0.26467	-0.18035	0.11429	-0.011681	0.061993	-0.2137	-0.2148	-0.16512	-0.14491	-0.18166	-0.022605	-0.059478	-0.034235	-0.21674	-0.0090591	-0.023895	-0.070297	-0.054089	0.077172
4-Sulfobenzyl alco	0.39482	0.49559	0.48734	0.37005	0.77332	0.71117	1	0.86821	-0.047578	-0.11036	-0.18457	-0.20705	-0.054368	0.061717	0.15108	-0.016826	-0.23429	-0.30848	0.18205	-0.11684	0.065493	0.060284	0.25765	0.049325	0.083826	0.12463	-0.18527	-0.14449	-0.35112	-0.35321	0.40516	-0.29493	0.26686	-0.22018	-0.07498	0.093088	-0.15657	-0.16015	0.3815	0.039698	0.28651	0.31319	0.14583	-0.098958	0.013602	0.23118	0.20245	0.26929	0.32261
Syringin	0.54193	0.63042	0.64164	0.55834	0.87939	0.85497	0.86821	1	0.023722	-0.001446	-0.050175	-0.082109	0.088374	0.16884	0.34775	0.016766	-0.06758	-0.16788	0.38685	-0.07781	0.012013	0.27862	-0.015927	-0.045841	-0.037144	0.16511	0.0018841	-0.018538	-0.19328	-0.17578	0.51703	-0.15703	0.28167	-0.19446	0.064104	0.14815	-0.10588	-0.0029141	0.2614	-0.030793	0.16503	0.24726	0.19042	-0.01011	0.12011	0.16586	0.15958	0.12402	0.23853
Staphylococcus	0.38164	-0.17726	-0.1136	0.056685	-0.082008	0.021344	-0.047578	0.023722	1	0.67298	0.84586	0.84355	0.83471	0.77122	0.71197	0.70965	0.52111	0.45267	0.4009	0.61497	0.036763	0.14787	0.0039522	-0.09714	-0.18149	-0.18225	-0.079445	-0.17637	-0.21783	-0.27496	0.15129	0.22057	-0.20479	-0.13204	0.097097	0.32648	-0.022904	0.10303	-0.17422	0.16445	0.7082	0.43593	0.3176	0.36212	0.22788	0.70391	0.472	0.41271	0.48405
Brochothrix	0.28507	-0.18329	-0.19774	-0.25386	-0.13637	-0.064778	-0.11036	-0.001446	0.67298	1	0.84154	0.83735	0.80964	0.80309	0.69821	0.58715	0.45565	0.37221	0.2957	0.28498	0.096424	0.096477	-0.13625	-0.15743	-0.26432	-0.21443	-0.20302	0.12782	-0.33589	-0.33786	-0.0062096	0.38811	-0.085345	-0.16252	-0.035783	0.016928	-0.14258	0.13202	0.21447	0.47059	0.41277	0.46698	0.18203	0.5766	0.09139	0.55123	0.052437	-0.14535	-0.0371
Prevotella	0.22201	-0.097533	-0.1211	-0.11815	-0.078727	0.014565	-0.18457	-0.050175	0.84586	0.84154	1	0.98668	0.97045	0.9276	0.86573	0.79006	0.62314	0.60943	0.4998	0.50746	0.16456	0.25413	-0.13361	-0.060006	-0.19663	-0.13191	-0.011201	-0.18259	-0.15985	-0.18693	0.095755	0.39034	-0.07864	-0.030677	0.056643	0.11673	-0.018198	0.22776	-0.10826	0.21068	0.5189	0.36476	0.20782	0.37184	0.22982	0.43992	0.0053368	-0.11463	-0.025482
Rummeliibacillus	0.18657	-0.15146	-0.15078	-0.11354	-0.1105	-0.013911	-0.20705	-0.082109	0.84355	0.83735	0.98668	1	0.96813	0.93073	0.82853	0.83162	0.63757	0.60478	0.51751	0.56422	0.16726	0.17995	-0.17026	-0.098799	-0.22204	-0.1467	-0.0044283	-0.24086	-0.18427	-0.2398	0.064826	0.39437	-0.10789	-0.10107	-0.026353	0.082533	-0.098603	0.14993	-0.09422	0.23783	0.53125	0.32531	0.16381	0.32212	0.22142	0.43038	-0.0056247	-0.1147	-0.028062
Psychrobacter	0.31092	-0.0060458	0.02936	0.006733	0.048718	0.14454	-0.054368	0.088374	0.83471	0.80964	0.97045	0.96813	1	0.96913	0.87817	0.77127	0.6013	0.55914	0.5694	0.56306	0.084038	0.20231	-0.21304	-0.14472	-0.24782	-0.11442	-0.037212	-0.28474	-0.26711	-0.313	0.11485	0.26984	-0.099673	-0.15906	-0.061243	0.078118	-0.084328	0.13605	-0.11201	0.16949	0.52944	0.32997	0.23112	0.34017	0.31365	0.45957	0.010238	-0.12066	-0.013029
Lactococcus	0.28953	0.019286	-0.023559	-0.046412	0.13497	0.21755	0.061717	0.16884	0.77122	0.80309	0.9276	0.93073	0.96913	1	0.87795	0.76999	0.58591	0.53319	0.58503	0.53571	0.070977	0.16682	-0.27927	-0.20484	-0.29023	-0.15008	-0.12413	-0.35509	-0.3619	-0.35915	0.13099	0.27953	0.017716	-0.16009	-0.081722	0.02333	-0.18299	0.065115	-0.025639	0.086202	0.49118	0.25334	0.084318	0.24866	0.17255	0.50546	-0.045768	-0.15683	-0.010348
Veillonella	0.35812	0.11656	0.1391	0.12517	0.3895	0.43892	0.15108	0.34775	0.71197	0.69821	0.86573	0.82853	0.87817	0.87795	1	0.72332	0.66093	0.62782	0.66434	0.39155	0.23552	0.45097	-0.18158	0.023204	-0.097511	-0.087526	-0.030072	-0.19777	-0.16777	-0.18083	0.32708	0.40946	-0.075089	-0.10437	0.13998	0.019805	-0.13773	0.12718	-0.16526	0.10442	0.41827	0.29929	0.10466	0.2405	0.15995	0.32529	-0.025986	-0.14537	-0.0091446
Pseudomonas	-0.033995	-0.1921	-0.1944	0.056521	0.085952	0.17845	-0.016826	0.016766	0.70965	0.58715	0.79006	0.83162	0.77127	0.76999	0.72332	1	0.47995	0.47364	0.57304	0.65848	0.40967	0.18884	-0.033212	0.0067748	-0.063107	0.089766	0.18049	-0.32735	-0.0036238	-0.22137	0.072709	0.4299	-0.10026	-0.074424	0.0089161	-0.039708	-0.30018	-0.052117	-0.099687	0.26389	0.54678	0.21045	0.0080911	-0.064904	-0.012676	0.28548	-0.089113	-0.042487	0.0073338
Streptococcus	0.12103	-0.18827	-0.10972	-0.006945	0.018118	0.089941	-0.23429	-0.06758	0.52111	0.45565	0.62314	0.63757	0.6013	0.58591	0.66093	0.47995	1	0.92328	0.48237	0.38997	-0.16413	-0.0038046	-0.34155	-0.15932	-0.33359	-0.18939	-0.012059	-0.34183	-0.20074	-0.2158	0.37362	0.41485	-0.25211	-0.16537	0.16144	-0.20919	-0.32373	-0.20179	-0.38184	-0.070685	0.11867	-0.080541	-0.27743	0.21545	0.06215	0.16958	0.030707	-0.13959	-0.029876
Rothia	-0.0097921	-0.12628	-0.15326	-0.15119	-0.0080768	0.043016	-0.30848	-0.16788	0.45267	0.37221	0.60943	0.60478	0.55914	0.53319	0.62782	0.47364	0.92328	1	0.36419	0.31109	-0.1184	-0.018407	-0.24274	-0.094573	-0.25682	-0.23783	-0.021866	-0.38993	-0.13168	-0.11537	0.29353	0.36718	-0.16118	0.031234	0.12464	-0.25745	-0.22851	-0.12065	-0.39339	-0.053143	0.13404	-0.13617	-0.23843	0.11848	0.014175	-0.0052458	-0.10098	-0.23837	-0.16342
SMB53	0.34586	0.14866	0.17346	0.5937	0.52669	0.63572	0.18205	0.38685	0.4009	0.2957	0.4998	0.51751	0.5694	0.58503	0.66434	0.57304	0.48237	0.36419	1	0.63778	0.091508	0.34996	-0.25589	-0.036844	-0.10913	0.18434	0.43238	-0.08725	0.18797	0.070932	0.063519	-0.018494	0.0080124	-0.012668	-0.081884	-0.21363	-0.30465	-0.088129	-0.34455	-0.21497	-0.0090898	-0.048927	-0.040656	-0.17093	0.019233	0.075922	-0.24503	-0.19695	-0.064882
Corynebacterium	0.065743	-0.28258	-0.17795	0.3486	-0.0042261	0.15282	-0.11684	-0.07781	0.61497	0.28498	0.50746	0.56422	0.56306	0.53571	0.39155	0.65848	0.38997	0.31109	0.63778	1	-0.18564	-0.060393	-0.32549	-0.31024	-0.31784	0.15725	0.28207	-0.25242	0.041509	-0.19539	-0.18802	-0.10612	-0.24617	-0.15343	-0.22721	-0.17217	-0.44138	-0.30888	-0.45137	-0.16967	0.16512	-0.17646	-0.060775	-0.13494	-0.0047125	0.36954	0.059261	0.11518	0.19527
Benzoic acid	-0.25328	-0.12788	-0.063221	-0.096542	0.14134	0.037155	0.065493	0.012013	0.036763	0.096424	0.16456	0.16726	0.084038	0.070977	0.23552	0.40967	-0.16413	-0.1184	0.091508	-0.18564	1	0.59212	0.42112	0.70868	0.71578	0.10426	0.11431	0.059482	0.34142	0.23768	0.0069467	0.49551	-0.097787	-0.0093241	0.064985	0.12502	0.094636	0.22207	0.15575	0.41917	0.31674	0.3792	0.14548	-0.25926	-0.082398	-0.26872	-0.27171	-0.080907	-0.18804
Haemophilus	-0.018275	0.060541	0.09768	0.15242	0.31474	0.24708	0.060284	0.27862	0.14787	0.096477	0.25413	0.17995	0.20231	0.16682	0.45097	0.18884	-0.0038046	-0.018407	0.34996	-0.060393	0.59212	1	0.013013	0.6097	0.54017	0.29232	0.30603	0.26512	0.54208	0.5877	0.27904	0.36173	0.045876	0.037373	0.28974	0.3276	0.18175	0.43704	-0.074274	-0.090885	0.025793	0.27339	0.26252	-0.12883	-0.020068	-0.09615	-0.17958	-0.079848	-0.075876
Megasphaera	0.0085671	0.016561	-0.015143	-0.037987	-0.036408	-0.086268	0.25765	-0.015927	0.0039522	-0.13625	-0.13361	-0.17026	-0.21304	-0.27927	-0.18158	-0.033212	-0.34155	-0.24274	-0.25589	-0.32549	0.42112	0.013013	1	0.609	0.56347	0.12441	0.098515	0.21685	0.17277	0.085162	0.042147	-0.22153	0.046445	0.23034	0.07213	0.21553	0.34829	0.15503	0.31261	0.48087	0.45561	0.64733	0.53529	0.024307	0.031851	-0.042753	0.1904	0.40385	0.20142
3,4 -Dihydroxyphen	-0.35293	-0.26426	-0.13801	-0.10952	0.055672	-0.084333	0.049325	-0.045841	-0.09714	-0.15743	-0.060006	-0.098799	-0.14472	-0.20484	0.023204	0.0067748	-0.15932	-0.094573	-0.036844	-0.31024	0.70868	0.6097	0.609	1	0.94496	0.30727	0.25063	0.17453	0.49896	0.44333	0.19238	0.092253	-0.14029	-0.079665	-0.019545	0.10204	0.087469	0.087522	0.13964	0.26506	0.189	0.44318	0.40175	-0.31029	-0.15369	-0.30687	-0.21936	0.06353	-0.12707
Succinic acid	-0.34852	-0.29092	-0.12043	-0.061255	0.10949	-0.040294	0.083826	-0.037144	-0.18149	-0.26432	-0.19663	-0.22204	-0.24782	-0.29023	-0.097511	-0.063107	-0.33359	-0.25682	-0.10913	-0.31784	0.71578	0.54017	0.56347	0.94496	1	0.24072	0.15769	0.1451	0.4418	0.37508	0.016354	-0.0011735	-0.233	-0.13492	-0.13386	0.013939	0.039732	-0.036489	0.090646	0.23091	0.15612	0.31224	0.35612	-0.44544	-0.22386	-0.32373	-0.21923	0.10378	-0.083945
n-valeric acid	-0.40457	-0.052333	0.028198	0.37082	0.11073	0.1702	0.12463	0.16511	-0.18225	-0.21443	-0.13191	-0.1467	-0.11442	-0.15008	-0.087526	0.089766	-0.18939	-0.23783	0.18434	0.15725	0.10426	0.29232	0.12441	0.30727	0.24072	1	0.78603	0.13658	0.58711	0.28721	0.28401	-0.13322	0.097586	-0.055065	0.16975	-0.050493	-0.14388	-0.086798	0.1115	-0.01751	-0.13161	0.085806	0.25339	-0.33112	-0.091354	-0.15302	-0.2976	-0.11621	-0.21421
Acinetobacter	-0.23958	0.014124	-0.0066553	0.50402	0.039976	0.15757	-0.18527	0.0018841	-0.079445	-0.20302	-0.011201	-0.0044283	-0.037212	-0.12413	-0.030072	0.18049	-0.012059	-0.021866	0.43238	0.28207	0.11431	0.30603	0.098515	0.25063	0.15769	0.78603	1	0.2446	0.83141	0.57729	0.081861	-0.12673	0.15081	0.26832	0.19129	-0.040858	0.024221	0.10229	-0.14138	-0.10154	-0.22461	-0.037478	0.23053	-0.34501	-0.043322	-0.32868	-0.35097	-0.16854	-0.24793
Citrobacter	0.18645	-0.07276	-0.10952	0.1046	-0.10481	-0.078278	-0.14449	-0.018538	-0.17637	0.12782	-0.18259	-0.24086	-0.28474	-0.35509	-0.19777	-0.32735	-0.34183	-0.38993	-0.08725	-0.25242	0.059482	0.26512	0.21685	0.17453	0.1451	0.13658	0.2446	1	0.44798	0.45284	-0.2747	-0.053477	0.0081289	0.29254	0.21227	0.052908	0.21206	0.29905	0.13984	0.25901	-0.34377	0.25435	0.25853	0.3278	-0.17801	-0.0012842	0.063642	0.031822	0.010432
Macrococcus	-0.38271	-0.12129	-0.18162	0.25556	-0.077189	-0.046011	-0.35112	-0.19328	-0.21783	-0.33589	-0.15985	-0.18427	-0.26711	-0.3619	-0.16777	-0.0036238	-0.20074	-0.13168	0.18797	0.041509	0.34142	0.54208	0.17277	0.49896	0.4418	0.58711	0.83141	0.44798	1	0.87103	-0.078123	0.028106	0.10036	0.41112	0.26154	0.058876	0.18125	0.27626	-0.20606	-0.14262	-0.34645	-0.084476	0.15919	-0.40502	-0.21578	-0.468	-0.35395	-0.12414	-0.23568
Enhydrobacter	-0.2703	0.032001	-0.21303	0.025873	-0.1008	-0.11755	-0.35321	-0.17578	-0.27496	-0.33786	-0.18693	-0.2398	-0.313	-0.35915	-0.18083	-0.22137	-0.2158	-0.11537	0.070932	-0.19539	0.23768	0.5877	0.085162	0.44333	0.37508	0.28721	0.57729	0.45284	0.87103	1	-0.052646	0.036608	0.36105	0.57114	0.31041	0.23151	0.37628	0.49732	-0.11251	-0.35406	-0.41785	-0.12143	0.083384	-0.32097	-0.25501	-0.41331	-0.31954	-0.13552	-0.18952
Indole-3-ethanol	0.031215	0.23755	0.27608	0.091916	0.31675	0.26467	0.40516	0.51703	0.15129	-0.0062096	0.095755	0.064826	0.11485	0.13099	0.32708	0.072709	0.37362	0.29353	0.063519	-0.18802	0.0069467	0.27904	0.042147	0.19238	0.016354	0.28401	0.081861	-0.2747	-0.078123	-0.052646	1	0.28345	0.19849	-0.27584	0.40351	0.379	-0.045295	0.053489	0.26132	-0.0065549	0.3196	0.33237	0.14367	0.085411	0.15802	0.13679	0.25938	0.19615	0.20808
Butyricicoccus	-0.22561	-0.22347	-0.20904	-0.33394	-0.14902	-0.18035	-0.29493	-0.15703	0.22057	0.38811	0.39034	0.39437	0.26984	0.27953	0.40946	0.4299	0.41485	0.36718	-0.018494	-0.10612	0.49551	0.36173	-0.22153	0.092253	-0.0011735	-0.13322	-0.12673	-0.053477	0.028106	0.036608	0.28345	1	-0.13018	-0.054148	0.49885	0.16061	-0.014594	0.22447	-0.014598	0.20725	0.1265	0.063851	-0.34791	0.1802	-0.053245	0.0077402	-0.024085	-0.17078	-0.12118
Pinitol	0.0082261	0.56181	-0.003244	-0.15494	0.11247	0.11429	0.26686	0.28167	-0.20479	-0.085345	-0.07864	-0.10789	-0.099673	0.017716	-0.075089	-0.10026	-0.25211	-0.16118	0.0080124	-0.24617	-0.097787	0.045876	0.046445	-0.14029	-0.233	0.097586	0.15081	0.0081289	0.10036	0.36105	0.19849	-0.13018	1	0.55594	0.17684	0.35905	0.3145	0.49789	0.53162	-0.28318	-0.056867	0.049431	0.0040602	-0.10332	-0.12833	0.0044068	-0.19398	-0.14472	-0.076622
Succinivibrio	0.05221	0.36442	-0.12798	-0.038859	-0.092269	-0.011681	-0.22018	-0.19446	-0.13204	-0.16252	-0.030677	-0.10107	-0.15906	-0.16009	-0.10437	-0.074424	-0.16537	0.031234	-0.012668	-0.15343	-0.0093241	0.037373	0.23034	-0.079665	-0.13492	-0.055065	0.26832	0.29254	0.41112	0.57114	-0.27584	-0.054148	0.55594	1	0.46962	0.11972	0.57948	0.5675	-0.13457	-0.29243	-0.25033	-0.15118	-0.091535	-0.015394	-0.14509	-0.21062	-0.16355	-0.11807	-0.10166
Faecalibacterium	0.09461	0.19345	0.036446	0.11083	-0.0058535	0.061993	-0.07498	0.064104	0.097097	-0.035783	0.056643	-0.026353	-0.061243	-0.081722	0.13998	0.0089161	0.16144	0.12464	-0.081884	-0.22721	0.064985	0.28974	0.07213	-0.019545	-0.13386	0.16975	0.19129	0.21227	0.26154	0.31041	0.40351	0.49885	0.17684	0.46962	1	0.38637	0.44692	0.43849	-0.16287	-0.20447	-0.043974	0.064554	-0.13655	0.24711	0.0077792	0.11601	0.29418	0.19627	0.23846
Prevotella	0.24385	0.29449	0.18636	-0.055717	-0.18559	-0.2137	0.093088	0.14815	0.32648	0.016928	0.11673	0.082533	0.078118	0.02333	0.019805	-0.039708	-0.20919	-0.25745	-0.21363	-0.17217	0.12502	0.3276	0.21553	0.10204	0.013939	-0.050493	-0.040858	0.052908	0.058876	0.23151	0.379	0.16061	0.35905	0.11972	0.38637	1	0.64202	0.70947	0.28421	-0.021762	0.46477	0.52534	0.45994	0.33323	0.43169	0.34758	0.569	0.53413	0.50914
Dialister	0.28518	0.5117	0.33741	-0.03333	-0.21855	-0.2148	-0.15657	-0.10588	-0.022904	-0.14258	-0.018198	-0.098603	-0.084328	-0.18299	-0.13773	-0.30018	-0.32373	-0.22851	-0.30465	-0.44138	0.094636	0.18175	0.34829	0.087469	0.039732	-0.14388	0.024221	0.21206	0.18125	0.37628	-0.045295	-0.014594	0.3145	0.57948	0.44692	0.64202	1	0.85733	-0.00015258	-0.071916	0.09076	0.2969	0.39618	0.38767	0.53732	-0.12032	0.20111	0.11859	0.053447
Catenibacterium	0.22981	0.50699	0.23352	-0.12471	-0.16485	-0.16512	-0.16015	-0.0029141	0.10303	0.13202	0.22776	0.14993	0.13605	0.065115	0.12718	-0.052117	-0.20179	-0.12065	-0.088129	-0.30888	0.22207	0.43704	0.15503	0.087522	-0.036489	-0.086798	0.10229	0.29905	0.27626	0.49732	0.053489	0.22447	0.49789	0.5675	0.43849	0.70947	0.85733	1	0.15199	-0.016671	0.092509	0.367	0.357	0.41772	0.44422	-0.058564	0.056862	-0.061912	-0.064663
Mitsuokella	-0.11183	0.11954	-0.089286	-0.40088	-0.056643	-0.14491	0.3815	0.2614	-0.17422	0.21447	-0.10826	-0.09422	-0.11201	-0.025639	-0.16526	-0.099687	-0.38184	-0.39339	-0.34455	-0.45137	0.15575	-0.074274	0.31261	0.13964	0.090646	0.1115	-0.14138	0.13984	-0.20606	-0.11251	0.26132	-0.014598	0.53162	-0.13457	-0.16287	0.28421	-0.00015258	0.15199	1	0.47814	0.30521	0.54218	0.30991	0.1235	-0.10465	0.18128	-0.020983	0.0061426	-0.037185
Carnobacterium	-0.00014936	-0.19118	0.0037512	-0.20117	-0.14557	-0.18166	0.039698	-0.030793	0.16445	0.47059	0.21068	0.23783	0.16949	0.086202	0.10442	0.26389	-0.070685	-0.053143	-0.21497	-0.16967	0.41917	-0.090885	0.48087	0.26506	0.23091	-0.01751	-0.10154	0.25901	-0.14262	-0.35406	-0.0065549	0.20725	-0.28318	-0.29243	-0.20447	-0.021762	-0.071916	-0.016671	0.47814	1	0.49285	0.66068	0.45153	0.38313	0.17342	0.027416	0.085961	0.014722	-0.11044
Weissella	0.20306	-0.02422	0.039425	-0.1119	-0.011676	-0.022605	0.28651	0.16503	0.7082	0.41277	0.5189	0.53125	0.52944	0.49118	0.41827	0.54678	0.11867	0.13404	-0.0090898	0.16512	0.31674	0.025793	0.45561	0.189	0.15612	-0.13161	-0.22461	-0.34377	-0.34645	-0.41785	0.3196	0.1265	-0.056867	-0.25033	-0.043974	0.46477	0.09076	0.092509	0.30521	0.49285	1	0.71103	0.53878	0.20715	0.28803	0.51367	0.47287	0.51911	0.46178
Lactobacillus	0.29484	0.069586	0.13749	-0.075041	-0.023923	-0.059478	0.31319	0.24726	0.43593	0.46698	0.36476	0.32531	0.32997	0.25334	0.29929	0.21045	-0.080541	-0.13617	-0.048927	-0.17646	0.3792	0.27339	0.64733	0.44318	0.31224	0.085806	-0.037478	0.25435	-0.084476	-0.12143	0.33237	0.063851	0.049431	-0.15118	0.064554	0.52534	0.2969	0.367	0.54218	0.66068	0.71103	1	0.76699	0.49221	0.34235	0.38489	0.36181	0.35808	0.26198
Leuconostoc	0.26082	0.15947	0.28645	0.15566	-0.032408	-0.034235	0.14583	0.19042	0.3176	0.18203	0.20782	0.16381	0.23112	0.084318	0.10466	0.0080911	-0.27743	-0.23843	-0.040656	-0.060775	0.14548	0.26252	0.53529	0.40175	0.35612	0.25339	0.23053	0.25853	0.15919	0.083384	0.14367	-0.34791	0.0040602	-0.091535	-0.13655	0.45994	0.39618	0.357	0.30991	0.45153	0.53878	0.76699	1	0.28794	0.45858	0.16449	0.24191	0.2964	0.15874
L-isoleucyl-L-prol	0.54801	0.17779	0.24765	-0.13337	-0.26758	-0.21674	-0.098958	-0.01011	0.36212	0.5766	0.37184	0.32212	0.34017	0.24866	0.2405	-0.064904	0.21545	0.11848	-0.17093	-0.13494	-0.25926	-0.12883	0.024307	-0.31029	-0.44544	-0.33112	-0.34501	0.3278	-0.40502	-0.32097	0.085411	0.1802	-0.10332	-0.015394	0.24711	0.33323	0.38767	0.41772	0.1235	0.38313	0.20715	0.49221	0.28794	1	0.56324	0.39884	0.48119	0.09881	0.14829
Vagococcus	0.44843	0.49306	0.73443	0.25622	-0.03406	-0.0090591	0.013602	0.12011	0.22788	0.09139	0.22982	0.22142	0.31365	0.17255	0.15995	-0.012676	0.06215	0.014175	0.019233	-0.0047125	-0.082398	-0.020068	0.031851	-0.15369	-0.22386	-0.091354	-0.043322	-0.17801	-0.21578	-0.25501	0.15802	-0.053245	-0.12833	-0.14509	0.0077792	0.43169	0.53732	0.44422	-0.10465	0.17342	0.28803	0.34235	0.45858	0.56324	1	-0.049585	0.27186	0.019285	-0.019973
Diisopropyl adipat	0.4035	-0.19422	-0.23024	-0.056102	-0.10515	-0.023895	0.23118	0.16586	0.70391	0.55123	0.43992	0.43038	0.45957	0.50546	0.32529	0.28548	0.16958	-0.0052458	0.075922	0.36954	-0.26872	-0.09615	-0.042753	-0.30687	-0.32373	-0.15302	-0.32868	-0.0012842	-0.468	-0.41331	0.13679	0.0077402	0.0044068	-0.21062	0.11601	0.34758	-0.12032	-0.058564	0.18128	0.027416	0.51367	0.38489	0.16449	0.39884	-0.049585	1	0.64575	0.59076	0.70953
Sutterella	0.51513	0.0048316	0.13901	0.14764	-0.097635	-0.070297	0.20245	0.15958	0.472	0.052437	0.0053368	-0.0056247	0.010238	-0.045768	-0.025986	-0.089113	0.030707	-0.10098	-0.24503	0.059261	-0.27171	-0.17958	0.1904	-0.21936	-0.21923	-0.2976	-0.35097	0.063642	-0.35395	-0.31954	0.25938	-0.024085	-0.19398	-0.16355	0.29418	0.569	0.20111	0.056862	-0.020983	0.085961	0.47287	0.36181	0.24191	0.48119	0.27186	0.64575	1	0.88599	0.90476
Gluconolactone	0.30885	-0.14568	-0.050898	0.18149	-0.061407	-0.054089	0.26929	0.12402	0.41271	-0.14535	-0.11463	-0.1147	-0.12066	-0.15683	-0.14537	-0.042487	-0.13959	-0.23837	-0.19695	0.11518	-0.080907	-0.079848	0.40385	0.06353	0.10378	-0.11621	-0.16854	0.031822	-0.12414	-0.13552	0.19615	-0.17078	-0.14472	-0.11807	0.19627	0.53413	0.11859	-0.061912	0.0061426	0.014722	0.51911	0.35808	0.2964	0.09881	0.019285	0.59076	0.88599	1	0.95795
Bacillus	0.44904	-0.066198	-0.027326	0.22477	0.047133	0.077172	0.32261	0.23853	0.48405	-0.0371	-0.025482	-0.028062	-0.013029	-0.010348	-0.0091446	0.0073338	-0.029876	-0.16342	-0.064882	0.19527	-0.18804	-0.075876	0.20142	-0.12707	-0.083945	-0.21421	-0.24793	0.010432	-0.23568	-0.18952	0.20808	-0.12118	-0.076622	-0.10166	0.23846	0.50914	0.053447	-0.064663	-0.037185	-0.11044	0.46178	0.26198	0.15874	0.14829	-0.019973	0.70953	0.90476	0.95795	1
1,4-Butanediamine	0.1277	0.17202	0.060091	-0.0038823	0.23966	0.27826	0.050638	0.13672	0.38056	0.28418	0.44918	0.41712	0.49426	0.48078	0.46756	0.38003	0.15383	0.37679	0.28643	0.45195	-0.16472	0.038393	-0.20225	-0.21983	-0.19734	-0.13763	-0.081374	-0.18915	-0.12418	-0.1231	-0.14469	-0.20767	0.058705	0.10374	-0.32431	-0.17872	-0.16602	0.0005724	-0.18065	-0.0063322	0.20343	-0.080969	0.17083	-0.024392	0.021004	0.090103	-0.13058	-0.17615	-0.097483
Cadaverine	-0.11829	-0.11186	-0.19355	-0.29015	-0.11975	-0.086058	-0.11074	-0.1888	0.50044	0.4186	0.61989	0.58075	0.61457	0.59567	0.47218	0.49315	0.19573	0.36148	0.17732	0.52445	-0.046861	0.08428	-0.12046	-0.07704	-0.1247	-0.033603	-0.13652	-0.27305	-0.14399	-0.16309	-0.17176	-0.038058	-0.01886	0.041647	-0.24914	-0.064392	-0.099737	0.073795	-0.15889	-0.0055248	0.29152	0.06187	0.14166	0.084187	0.064879	0.25685	-0.14582	-0.16318	-0.13169
Creatinine	-0.26504	0.0030669	0.031568	-0.26238	-0.076961	-0.16265	0.13804	0.050221	-0.049414	-0.20544	-0.17633	-0.14863	-0.13103	-0.15357	-0.20646	-0.12784	-0.039478	0.12752	-0.40079	-0.10446	-0.2483	-0.33372	0.1472	0.039147	0.029134	0.011619	-0.14309	-0.37137	-0.22566	-0.23768	0.36379	-0.27468	0.077107	-0.30706	-0.37022	0.073215	-0.1908	-0.23822	0.34541	0.23406	0.34468	0.10623	0.29041	-0.11202	0.069168	-0.071063	0.1495	0.1697	0.065623
L-Homoserine	-0.41128	-0.21107	-0.35235	-0.60247	-0.30254	-0.4	-0.1531	-0.23588	0.12957	0.10346	0.14961	0.14221	0.10796	0.089809	-0.022028	0.073698	-0.15847	0.091126	-0.34401	-0.0074092	0.048779	0.040732	0.10812	0.2275	0.22422	-0.088833	-0.17541	-0.14618	-0.0094425	0.091576	-0.012151	-0.10452	0.17143	-0.060345	-0.41854	0.15192	-0.058202	0.0829	0.34021	0.21053	0.33942	0.17257	0.3465	-0.12857	-0.13933	0.025193	-0.09571	-0.00038607	-0.085289
Roseburia	-0.058835	-0.14985	-0.10512	0.099092	0.087112	0.060043	0.053556	0.028697	0.10613	-0.26876	-0.19516	-0.21132	-0.20136	-0.26312	-0.1575	-0.047708	-0.27801	-0.091229	-0.16221	0.20233	-0.076709	0.024301	0.17178	0.11245	0.22748	-0.012094	0.0060916	0.1313	0.19253	0.11993	-0.13651	-0.34335	-0.17139	0.015767	-0.21178	0.012071	-0.14966	-0.1834	-0.15593	0.051236	0.15469	-0.053179	0.2674	-0.2618	-0.23571	0.029753	0.2834	0.42993	0.36824
Hydrocinnamic acid	-0.18096	0.0099766	0.14895	0.17208	0.47966	0.35578	0.30044	0.2942	-0.1549	-0.28343	-0.16819	-0.19695	-0.13781	-0.17265	0.074509	0.0023924	-0.23147	-0.05405	0.12786	-0.03933	0.37607	0.43046	0.28686	0.61469	0.6751	0.23086	0.1722	0.044609	0.33566	0.23624	0.070723	-0.26675	-0.13958	-0.15904	-0.38004	-0.1953	-0.22683	-0.18021	-0.016308	0.15451	0.072685	0.09651	0.3415	-0.48365	-0.17668	-0.3952	-0.26403	-0.038178	-0.14338
3-3-Hydroxyphenyl	-0.2597	0.018752	-0.13335	-0.13802	0.16207	0.10489	-0.0027839	-0.063138	0.041262	-0.10167	0.12567	0.049756	0.054648	0.014047	0.18051	0.18018	-0.17089	0.14282	0.040861	0.049961	0.3372	0.38622	0.33465	0.46953	0.47182	0.10566	0.13901	0.055369	0.38679	0.38112	-0.14991	-0.13646	0.084462	0.36827	-0.10685	-0.10023	0.085051	0.1645	-0.13503	0.033366	0.10674	0.056684	0.2578	-0.32688	-0.22291	-0.28076	-0.31295	-0.11816	-0.20095
Kocuria	-0.40734	-0.086807	-0.029955	0.21275	0.038294	-0.0013778	-0.073272	-0.096233	-0.39899	-0.47399	-0.40131	-0.40501	-0.45484	-0.55612	-0.37595	-0.13384	-0.43814	-0.28154	-0.048591	-0.11416	0.36371	0.2416	0.49912	0.60927	0.62004	0.52775	0.63386	0.36181	0.76509	0.54655	-0.13566	-0.28979	-0.026322	0.18976	-0.14587	-0.13353	0.03713	0.0010538	0.024795	0.22651	-0.16409	0.065469	0.3562	-0.4598	-0.16504	-0.60945	-0.33565	-0.062595	-0.2694
Dermacoccus	-0.41393	-0.21176	-0.12903	-0.064087	-0.014671	-0.082575	-0.035534	-0.1502	-0.22444	-0.23213	-0.22025	-0.22644	-0.26635	-0.35865	-0.23941	-0.019031	-0.34417	-0.1071	-0.20442	-0.10584	0.32259	0.052524	0.55672	0.56755	0.60339	0.3042	0.29431	0.20863	0.41622	0.20715	-0.16249	-0.29499	-0.16216	0.025909	-0.35558	-0.26321	-0.11356	-0.16693	0.13546	0.47891	0.10488	0.18555	0.42981	-0.33547	-0.19331	-0.44638	-0.2723	-0.047314	-0.25723
Enterococcus	-0.19105	-0.13238	0.08915	0.25154	0.058983	0.078669	0.058772	-0.0097777	0.038423	-0.09289	-0.0048212	0.031528	0.033007	-0.086121	-0.05074	0.20726	-0.047613	0.06848	0.11616	0.24465	0.10712	-0.14392	0.45393	0.33688	0.32329	0.41556	0.44411	-0.033302	0.24742	-0.098366	-0.0052113	-0.41455	-0.26198	-0.20138	-0.44736	-0.28722	-0.24916	-0.32945	0.044778	0.49506	0.27235	0.24854	0.51557	-0.21629	0.11079	-0.28089	-0.15167	0.007762	-0.17353
Eggerthella	-0.080262	0.047591	0.24342	0.30453	0.51496	0.44323	0.42452	0.28164	-0.22201	-0.3069	-0.22549	-0.20168	-0.17133	-0.17782	0.028993	0.076464	0.090898	0.1648	0.23408	-0.0052595	0.2358	-0.068172	0.41769	0.41396	0.40717	0.17548	0.15265	-0.19351	0.0518	-0.16715	0.17155	-0.27378	-0.23091	-0.21855	-0.35071	-0.47917	-0.39434	-0.49632	-0.050107	0.26225	0.070605	0.048609	0.049143	-0.386	-0.075659	-0.44639	-0.22386	-0.061904	-0.1694
Microbacterium	-0.23946	-0.15625	0.071752	0.50605	0.28212	0.31628	0.20214	0.074512	-0.17332	-0.41252	-0.28968	-0.21556	-0.23115	-0.25913	-0.18499	0.20884	-0.018496	-0.014772	0.28608	0.36479	0.12417	-0.21291	0.25309	0.17606	0.22386	0.43711	0.46721	-0.17257	0.27416	-0.11685	-0.043189	-0.3031	-0.30054	-0.18468	-0.2867	-0.47331	-0.48303	-0.60208	-0.2169	0.13202	-0.030662	-0.18321	-0.060695	-0.54451	-0.14121	-0.3552	-0.16678	0.059181	-0.052957
Dorea	-0.18654	-0.041377	0.032298	0.028653	0.24553	0.19907	0.015999	0.0048453	-0.18361	-0.26864	-0.19265	-0.1593	-0.11414	-0.1097	-0.095935	-0.020572	-0.064342	0.16392	-0.0052599	0.17924	-0.14955	-0.24452	-0.16005	-0.079773	0.080004	-0.14484	-0.10154	-0.2718	-0.070627	-0.14326	-0.26503	-0.37122	-0.20648	-0.14197	-0.59973	-0.53364	-0.42783	-0.48139	-0.21826	-0.0024235	-0.096455	-0.44397	-0.078512	-0.45706	-0.20297	-0.36416	-0.26588	-0.18908	-0.20727
Bilophila	-0.36548	-0.25496	-0.21915	-0.21326	-0.12719	-0.17753	-0.18113	-0.28879	-0.086612	-0.24292	-0.17054	-0.15302	-0.18166	-0.23987	-0.24563	-0.029189	-0.17092	0.11284	-0.29015	0.10972	-0.066871	-0.25625	0.16266	0.11968	0.22422	-0.083839	-0.050764	-0.11111	0.079712	-0.015244	-0.28123	-0.33467	-0.2128	-0.018518	-0.48671	-0.31583	-0.24088	-0.32256	-0.096813	0.19943	0.085149	-0.19044	0.14628	-0.33244	-0.21467	-0.28156	-0.10339	0.025036	-0.093571
Desulfovibrio	-0.32652	-0.1809	-0.20706	-0.19806	-0.11081	-0.13981	-0.23822	-0.31061	-0.12933	-0.23686	-0.14786	-0.14225	-0.14539	-0.17715	-0.21835	-0.068497	-0.17073	0.10381	-0.18595	0.23113	-0.21189	-0.2252	-0.10741	-0.079486	0.032538	-0.13026	-0.087166	-0.093412	0.07293	0.040887	-0.43541	-0.36109	-0.14155	0.077199	-0.49749	-0.3723	-0.23949	-0.25495	-0.24832	-0.05246	-0.15357	-0.41305	-0.038873	-0.31563	-0.22047	-0.27596	-0.206	-0.13201	-0.17961
Clostridium.1	-0.35395	-0.22625	-0.17699	-0.15401	0.009207	-0.043745	-0.11609	-0.22498	-0.18371	-0.29244	-0.19752	-0.18192	-0.1645	-0.17685	-0.19359	-0.097547	-0.045744	0.19602	-0.11467	0.20776	-0.23536	-0.26667	-0.074629	0.021074	0.11984	-0.080233	-0.090902	-0.22265	-0.0027384	-0.057267	-0.29057	-0.43159	-0.2155	-0.096013	-0.5963	-0.51842	-0.41165	-0.47363	-0.23708	-0.06186	-0.15178	-0.41649	-0.069536	-0.41408	-0.2642	-0.31747	-0.2605	-0.15067	-0.20979
Ruminococcus	-0.43367	-0.38641	-0.29856	-0.26051	-0.19031	-0.23723	-0.30934	-0.3948	-0.2187	-0.20974	-0.24374	-0.1876	-0.25116	-0.26492	-0.31066	-0.041048	-0.082121	0.11104	-0.26906	0.18362	-0.12926	-0.36362	-0.19795	-0.13294	-0.0021347	-0.21061	-0.18256	-0.10672	-0.022045	-0.12104	-0.42894	-0.11783	-0.33419	-0.13968	-0.51269	-0.49708	-0.45774	-0.46515	-0.20443	0.11501	-0.20334	-0.49221	-0.27895	-0.31246	-0.30492	-0.32056	-0.17731	-0.14688	-0.19512
Gamma Aminobutyric	-0.11347	-0.16937	-0.12872	-0.073546	-0.022311	-0.045569	-0.18227	-0.1558	-0.033084	-0.14368	-0.12559	-0.084153	-0.082221	-0.1081	-0.15827	-0.065856	-0.044647	0.14372	-0.062285	0.28716	-0.3108	-0.28174	-0.24612	-0.20424	-0.079242	-0.27732	-0.14133	-0.089	-0.052833	-0.062809	-0.35724	-0.36981	-0.1903	-0.11708	-0.61046	-0.34281	-0.37308	-0.35555	-0.20447	-0.0084682	-0.10275	-0.39447	-0.02721	-0.25271	-0.17955	-0.16784	-0.057052	-0.03474	-0.033827
L-glutamic acid	-0.21048	-0.26671	-0.20749	-0.20798	-0.15159	-0.18865	-0.28162	-0.26999	-0.017362	-0.15352	-0.13724	-0.11057	-0.12866	-0.17364	-0.20261	-0.10254	-0.05858	0.16244	-0.27404	0.15777	-0.2628	-0.27912	-0.17019	-0.1353	-0.00019134	-0.29333	-0.20955	-0.089342	-0.057119	-0.062037	-0.30392	-0.2466	-0.27016	-0.10771	-0.46564	-0.27663	-0.28621	-0.32835	-0.19884	0.057691	-0.022941	-0.34984	0.003501	-0.20828	-0.1999	-0.14638	0.030637	0.046052	0.013598
Phascolarctobacter	-0.25478	-0.19108	-0.16218	-0.18196	-0.1045	-0.13706	-0.24974	-0.23923	-0.029579	-0.13522	-0.075484	-0.059773	-0.064195	-0.12012	-0.14251	-0.038442	-0.087145	0.17228	-0.18484	0.19791	-0.20938	-0.2034	-0.11031	-0.056741	0.046851	-0.16042	-0.081011	-0.081607	0.039544	0.0029698	-0.30501	-0.3141	-0.18784	-0.047815	-0.51958	-0.3023	-0.26121	-0.25941	-0.16422	0.087365	-0.020813	-0.29104	0.10499	-0.24041	-0.15521	-0.23035	-0.11702	-0.076527	-0.12796
Ruminococcus	0.085895	0.14606	0.23	0.45147	0.50613	0.52519	0.18276	0.28175	-0.057837	-0.21226	-0.066354	-0.025776	0.069558	0.08704	0.10854	0.12062	0.016634	0.10402	0.50061	0.49224	-0.18872	-0.033494	-0.3422	-0.17809	-0.055865	0.029499	0.16713	-0.2114	0.064374	-0.041201	-0.24273	-0.47098	-0.098083	-0.13868	-0.58898	-0.47032	-0.46518	-0.40521	-0.35168	-0.24316	-0.20925	-0.46009	-0.078975	-0.48188	-0.091404	-0.26119	-0.29963	-0.21223	-0.14814
Parabacteroides	-0.3095	-0.31061	-0.17658	-0.084323	0.066385	0.024319	-0.069255	-0.20954	-0.31881	-0.27641	-0.29235	-0.26839	-0.2714	-0.23857	-0.18753	-0.16035	0.20413	0.28534	-0.021911	0.19102	-0.31993	-0.35879	-0.23661	-0.1151	-0.078681	-0.098774	-0.17755	-0.16071	-0.12397	-0.2069	-0.20259	-0.20898	-0.36444	-0.19759	-0.39729	-0.72332	-0.61088	-0.66115	-0.36544	-0.1466	-0.4472	-0.57054	-0.50856	-0.26936	-0.33457	-0.30614	-0.23324	-0.23356	-0.23081
Palmitaldehyde	-0.17247	-0.47395	-0.074185	-0.019076	-0.36607	-0.42765	-0.40615	-0.37572	-0.23185	-0.23807	-0.39417	-0.34053	-0.42766	-0.55296	-0.47417	-0.36779	-0.11074	-0.1703	-0.42325	-0.27641	0.10037	-0.12614	0.143	0.27174	0.35744	-0.089651	-0.0027882	0.26666	0.15939	0.034032	-0.13549	0.062232	-0.63338	-0.37281	-0.13113	-0.073554	-0.036524	-0.25244	-0.10347	0.36063	-0.097443	0.00353	0.12048	0.033606	0.053282	-0.27867	0.20073	0.20427	0.049859
Oscillospira	-0.11645	-0.37514	-0.2954	0.00065993	-0.29997	-0.26845	-0.3581	-0.34921	-0.14246	-0.083851	-0.22345	-0.099755	-0.24404	-0.20961	-0.34603	0.023664	0.036047	-0.1203	-0.043935	0.071033	0.080368	-0.32906	-0.24225	-0.24558	-0.13659	-0.26827	-0.025699	-0.002656	-0.0010754	-0.058446	-0.3412	0.27887	-0.22778	-0.11973	-0.060463	-0.14761	-0.21901	-0.27315	-0.10291	0.013641	-0.20617	-0.37045	-0.50309	-0.17363	-0.20748	-0.0744	0.040288	0.058515	0.079872
Dysgonomonas	-0.14024	-0.22605	-0.048699	0.43752	-0.25017	-0.13872	-0.28338	-0.14509	-0.058927	-0.23534	-0.23416	-0.14964	-0.24184	-0.32022	-0.33972	0.024525	0.0072714	-0.18403	0.099321	0.25969	-0.078103	-0.10236	-0.10658	-0.11845	-0.13723	0.43573	0.6094	0.17943	0.44794	0.18638	0.056372	0.080532	-0.15618	-0.10032	0.21161	0.10948	-0.094346	-0.1192	-0.13144	-0.0088976	-0.1812	-0.14254	-0.05284	-0.11029	0.053333	-0.073894	0.16997	0.20994	0.157
Lachnospira	0.025309	-0.25843	-0.080829	0.20145	-0.12137	-0.062522	-0.064333	0.053381	-0.10072	0.20666	-0.16142	-0.11204	-0.19443	-0.22113	-0.18087	-0.0070107	-0.089943	-0.31359	-0.044638	-0.026239	0.064849	-0.049387	-0.059637	-0.12046	-0.13152	0.25899	0.22646	0.58022	0.15604	-0.060819	-0.0042651	0.2861	-0.20699	-0.23017	0.18897	-0.038146	-0.23918	-0.12615	0.24482	0.44487	-0.16737	0.14718	-0.05136	0.26159	-0.11194	0.11525	0.17757	0.073085	0.07655
Photobacterium	0.3387	0.21416	0.3153	0.52536	0.19845	0.25135	0.17347	0.28941	-0.1485	-0.16989	-0.32565	-0.28177	-0.30364	-0.29879	-0.20974	-0.081075	-0.23353	-0.44845	0.092895	-0.015855	0.090313	0.010857	-0.10946	-0.28202	-0.21918	0.030931	0.13098	0.33582	0.11688	0.011005	-0.046199	0.19206	-0.035949	0.015687	0.32955	0.20769	0.08358	0.097135	-0.048497	0.01338	-0.19859	-0.073517	-0.21784	0.10749	0.11507	0.014541	0.33064	0.24505	0.30674
Clostridium	-0.29248	-0.28506	-0.30632	-0.31994	-0.20904	-0.24044	-0.20565	-0.15233	-0.34894	0.15035	-0.21632	-0.15004	-0.26739	-0.18447	-0.25032	-0.061383	-0.10514	-0.19317	-0.32174	-0.36063	0.20667	-0.16055	-0.23423	-0.14233	-0.063487	-0.095476	-0.14686	0.20416	-0.077716	-0.084249	-0.1082	0.51905	-0.025032	-0.14996	0.087883	-0.1939	-0.24528	-0.15629	0.37327	0.31294	-0.2238	-0.16241	-0.42268	-0.014037	-0.36555	-0.096221	-0.17306	-0.25177	-0.22142
Ruminococcus.1	-0.27764	-0.19162	-0.2883	-0.26226	-0.25619	-0.29676	-0.06836	-0.078182	-0.25077	-0.03354	-0.26331	-0.20375	-0.26796	-0.18188	-0.38705	-0.14057	-0.45353	-0.53961	-0.36314	-0.33429	0.23033	-0.01791	-0.061541	0.024431	0.1617	0.05968	-0.036471	0.068607	0.021275	0.092787	-0.092423	0.18617	0.22446	-0.12189	-0.0030044	0.21443	0.025288	0.027451	0.52385	0.082374	0.026445	0.011333	-0.043143	-0.23189	-0.28178	0.099211	-0.064816	0.051143	0.034022
Phenylacetic acid	-0.39522	0.0037088	-0.24511	-0.45936	-0.0771	-0.13311	0.18971	0.066367	-0.33461	0.059732	-0.19824	-0.15721	-0.19514	-0.024117	-0.2243	0.0046181	-0.3027	-0.30567	-0.34309	-0.20411	0.032654	-0.21178	-0.26846	-0.29969	-0.25331	0.041727	-0.27726	-0.13344	-0.27838	-0.20673	0.030595	0.27023	0.44235	-0.082053	-0.04516	-0.01307	-0.26305	-0.062437	0.60954	0.062635	-0.089067	-0.15712	-0.41885	-0.12955	-0.3447	0.087601	-0.20674	-0.24059	-0.17391
Methanobrevibacter	0.048296	-0.21073	-0.14006	-0.16572	-0.14651	-0.16414	-0.10297	-0.12223	-0.15723	0.29725	-0.10226	-0.047857	-0.15057	-0.1188	-0.15406	0.031847	-0.2142	-0.31891	-0.19186	-0.15763	0.28123	-0.14426	-0.082728	-0.18898	-0.10407	-0.30235	-0.29538	0.43134	-0.15264	-0.21191	-0.42078	0.39852	-0.20862	-0.10864	-0.055656	-0.14756	-0.14801	-0.031745	0.22516	0.49462	-0.13786	0.025802	-0.29124	0.26472	-0.14222	0.014737	0.028139	-0.10899	-0.072475
Bulleidia	-0.27377	-0.16131	-0.074094	-0.091277	-0.08065	-0.10953	-0.1523	-0.15852	-0.07254	-0.013867	-0.036277	0.055419	-0.07081	-0.034817	-0.043933	0.34895	0.0065725	-0.042286	-0.075881	0.025093	0.48751	-0.030418	-0.19274	-0.10821	-0.034744	-0.15795	-0.1095	-0.21106	-0.01703	-0.14738	-0.094099	0.66643	-0.17913	-0.1364	0.10839	-0.00087482	-0.15407	-0.052519	-0.028709	0.21215	0.0446	-0.21519	-0.48884	-0.16748	-0.039724	-0.20612	-0.051589	-0.086133	-0.079674
1H-indole-3-Acetic	-0.20584	-0.0058274	-0.051172	-0.31225	-0.19349	-0.27531	-0.059462	-0.078277	-0.061737	0.16599	0.069526	0.17469	0.077203	0.11292	-0.06999	0.22489	-0.13377	-0.16014	-0.024629	-0.022531	0.3656	-0.02251	-0.10347	0.0059019	-0.0085885	-0.18783	-0.098986	-0.16568	-0.080628	-0.053952	-0.078626	0.26579	0.22731	-0.23537	-0.43384	0.21686	-0.081722	0.17395	0.48135	0.33872	0.17943	0.13526	-0.029308	-0.054834	0.14627	-0.15967	-0.20532	-0.21512	-0.23746
4-Pyridoxic acid	-0.39414	-0.17131	-0.25978	0.117	-0.23244	-0.15732	-0.0048485	-0.11069	-0.042522	-0.24633	-0.22752	-0.14184	-0.24986	-0.2413	-0.39215	0.24764	-0.29792	-0.31846	-0.12366	0.24203	0.10237	-0.25735	0.18209	-0.08959	-0.060274	0.45169	0.44213	-0.073162	0.29424	0.040314	0.015906	0.011769	0.20159	0.06566	0.095331	0.16622	-0.13649	-0.12581	0.25501	0.1318	0.17567	-0.025219	-0.022219	-0.35757	-0.19369	0.044245	0.10386	0.2939	0.20726
4 hydroxybenzoic	-0.4552	-0.32904	-0.26019	-0.10974	-0.29913	-0.29692	-0.019079	-0.18491	-0.044146	-0.17368	-0.21341	-0.11831	-0.20127	-0.15164	-0.36264	0.19524	-0.28325	-0.37251	-0.26331	0.26165	0.098329	-0.22883	-0.16236	-0.20826	-0.1213	0.20681	-0.012279	-0.25249	-0.033896	-0.2165	-0.057055	0.2166	-0.042374	-0.28985	-0.049907	0.16077	-0.28194	-0.22595	0.17044	0.038818	0.11259	-0.17189	-0.28276	-0.26484	-0.13202	0.16029	0.15918	0.24398	0.21084
2-Piperidinecarbox	0.049078	0.33884	0.50293	0.29971	0.55705	0.51468	0.31072	0.41084	-0.34618	-0.33489	-0.28322	-0.27829	-0.12536	-0.059712	0.0048385	-0.18201	-0.075567	-0.034409	0.0056048	-0.19294	-0.078302	-0.068164	-0.33409	-0.17119	0.023559	0.016482	-0.14816	-0.43028	-0.26217	-0.28355	0.11551	-0.10829	-0.14237	-0.26777	-0.11226	-0.35432	-0.16468	-0.3478	-0.17211	-0.22314	-0.16044	-0.42951	-0.1966	-0.35116	0.060605	-0.31381	-0.23034	-0.26522	-0.21127
Escherichia	0.22874	0.20249	0.28477	0.38873	0.67266	0.65481	0.48961	0.46256	-0.15405	-0.21089	-0.16517	-0.1703	-0.016221	0.084163	0.11954	-0.061779	-0.078572	-0.072697	0.28329	-0.01685	-0.0029827	-0.019496	-0.046376	0.022661	0.22181	-0.013249	-0.11016	-0.29799	-0.23327	-0.23877	-0.06509	-0.38007	-0.11111	-0.1629	-0.25432	-0.45799	-0.26255	-0.47295	-0.16684	-0.25467	-0.04264	-0.25261	-0.085323	-0.46513	-0.2019	-0.06077	-0.21571	-0.069929	-0.0069022
L-Homoserine.1	-0.10696	-0.076113	0.0041866	-0.23231	0.11258	0.013338	0.022683	0.0070918	-0.36468	-0.27571	-0.3782	-0.39815	-0.3462	-0.31081	-0.20877	-0.50864	0.15345	0.26767	-0.39029	-0.41046	-0.39197	-0.32512	-0.11432	-0.02864	0.040514	-0.27545	-0.39951	-0.1688	-0.33364	-0.20074	0.17191	-0.17838	-0.2087	-0.2183	-0.16489	-0.42824	-0.26866	-0.47506	-0.055692	-0.079707	-0.22677	-0.32789	-0.20546	-0.093192	-0.23422	-0.22079	-0.014211	-0.084477	-0.0879
Blautia	-0.33701	-0.20653	-0.13905	-0.08159	0.074287	0.060906	-0.12594	-0.07939	-0.233	-0.14476	-0.15986	-0.11988	-0.062023	-0.012937	-0.14437	-0.071417	-0.10336	0.033217	-0.09085	0.11004	-0.21991	-0.23565	-0.40262	-0.17043	0.040882	0.030996	-0.058602	-0.29495	-0.1079	-0.15613	-0.26803	-0.26691	-0.17709	-0.26115	-0.50349	-0.55949	-0.46207	-0.54057	-0.092236	-0.12145	-0.18962	-0.52999	-0.13825	-0.49806	-0.32766	-0.19869	-0.40014	-0.31983	-0.30469
Fusobacterium	-0.32574	-0.022663	-0.055645	-0.27097	0.18224	0.10281	0.046228	0.017858	-0.28125	-0.20999	-0.20685	-0.16297	-0.13283	-0.011278	-0.085502	-0.025533	0.0016081	0.15172	-0.22653	-0.06627	-0.11013	-0.29065	-0.46146	-0.30018	-0.1174	-0.2797	-0.42539	-0.55211	-0.38169	-0.31505	-0.059528	0.086632	-0.038721	-0.21604	-0.29846	-0.41352	-0.42281	-0.44703	-0.042995	-0.17548	-0.11928	-0.60575	-0.51081	-0.4405	-0.30367	-0.2197	-0.26234	-0.27895	-0.20971
Vibrio	0.19423	-0.096308	0.066043	0.18536	0.40643	0.36138	0.53292	0.33331	0.1708	-0.091722	-0.15439	-0.13831	-0.12445	-0.080794	0.058484	0.17434	-0.028869	-0.034125	-0.061378	0.10662	0.13455	-0.18449	0.28332	0.0019774	0.10993	-0.21335	-0.38699	-0.12127	-0.34947	-0.49124	0.10193	0.0031932	-0.33933	-0.26187	-0.030507	-0.12017	-0.37939	-0.47803	-0.046003	0.26149	0.37424	0.096803	-0.12057	-0.098992	-0.21654	0.25547	0.49434	0.55424	0.5599
Chryseobacterium	0.22675	0.15339	0.35203	0.61862	0.56126	0.66209	0.40815	0.54229	0.17944	0.11001	0.099605	0.12005	0.22343	0.25155	0.32592	0.37877	0.10246	-0.0010119	0.43255	0.50029	-0.11339	-0.0017231	-0.3617	-0.40477	-0.32639	0.32239	0.15555	-0.087277	-0.11579	-0.40633	0.12416	0.023391	-0.21727	-0.29455	0.042042	-0.26806	-0.47958	-0.37756	-0.20156	0.024049	0.014402	-0.17378	-0.13875	-0.071363	0.012601	0.18661	0.091888	0.0064224	0.12643
Bacteroides	0.05095	0.086652	0.20556	0.33878	0.50524	0.5215	0.46466	0.341	-0.21728	-0.13243	-0.19039	-0.21537	-0.072658	0.0043809	0.03341	-0.044945	-0.14315	-0.16161	0.25018	0.2915	-0.23457	-0.095631	-0.1969	-0.19566	-0.10301	0.25615	-0.05771	-0.025111	-0.16673	-0.31834	-0.18841	-0.39868	-0.16054	-0.18007	-0.27528	-0.56654	-0.47303	-0.48465	-0.20364	-0.19283	-0.33119	-0.31001	-0.23632	-0.19839	-0.18408	0.0030874	-0.21205	-0.19341	-0.12095
Halomonas	0.22711	0.27381	0.48652	0.73272	0.64598	0.7211	0.44614	0.55314	-0.14824	-0.23972	-0.21756	-0.22849	-0.073409	-0.064151	0.088172	-0.039096	0.045575	-0.020272	0.39684	0.32663	-0.3597	-0.063994	-0.26657	-0.2848	-0.22974	0.41767	0.26761	-0.011286	0.0054124	-0.23349	0.13798	-0.36306	-0.18952	-0.20593	-0.044007	-0.43442	-0.41556	-0.45404	-0.3207	-0.19706	-0.30443	-0.31264	-0.10232	-0.15915	0.024037	-0.085824	-0.028852	-0.076623	-0.0011012
2-aminomuconic aci	0.30628	0.17775	0.21382	0.097058	0.29702	0.3203	0.39852	0.28978	0.25736	0.10987	0.20231	0.18007	0.34952	0.45552	0.27982	0.09036	0.046517	-0.024687	0.15325	0.24367	-0.26763	-0.11286	-0.29569	-0.34968	-0.22741	-0.15682	-0.44474	-0.51988	-0.60803	-0.518	-0.0097414	-0.21277	-0.037731	-0.23378	-0.11264	-0.044255	-0.085404	-0.21018	-0.15944	-0.40761	0.18525	-0.13295	-0.11737	-0.014034	0.11305	0.47786	0.12701	0.097551	0.2323
2-Hydroxydecanedio	-0.10452	-0.21494	-0.10251	0.041702	0.13641	0.089108	0.1782	-0.015044	-0.048408	-0.33624	-0.20782	-0.24339	-0.15866	-0.097071	-0.085804	-0.19423	-0.041292	-0.074706	0.024166	0.26706	-0.2451	0.065056	-0.21718	0.0025917	0.076583	0.0048631	-0.26222	-0.20991	-0.11448	-0.065202	-0.093138	-0.25911	-0.23659	-0.18137	-0.11561	-0.16231	-0.26826	-0.35483	-0.43158	-0.58549	-0.24835	-0.37821	-0.32108	-0.27454	-0.23207	0.17292	0.098191	0.20435	0.24926
Megamonas	-0.30088	-0.19766	-0.15649	-0.17537	-0.086938	-0.10144	0.035809	-0.23387	-0.1391	-0.16609	-0.11357	-0.1393	-0.072373	-0.028391	-0.16492	-0.085004	-0.20061	-0.1249	-0.12544	0.29237	-0.24775	-0.18289	-0.16295	-0.13369	-0.060456	0.096605	-0.23046	-0.19594	-0.16476	-0.21306	-0.37046	-0.32065	-0.15942	-0.075456	-0.3106	-0.34453	-0.2408	-0.29526	-0.24441	-0.29078	-0.24195	-0.34495	-0.24125	-0.16512	-0.14041	0.045463	-0.18325	-0.13093	-0.13228
Eubacterium	-0.15461	-0.090772	-0.019791	-0.096711	-0.10279	-0.096617	0.092456	-0.19063	-0.033726	-0.080213	-0.0017458	-0.020494	0.043899	0.090456	-0.071622	0.015261	-0.13511	-0.16942	-0.044343	0.28652	-0.13423	-0.1403	-0.1366	-0.17307	-0.14022	0.080812	-0.24926	-0.26874	-0.24767	-0.2992	-0.28305	-0.14429	-0.14042	-0.084813	-0.12218	-0.14406	-0.064588	-0.13046	-0.24049	-0.29748	-0.13939	-0.2085	-0.27264	-0.00038122	0.088429	0.15	-0.074886	-0.073943	-0.058596
Acidaminococcus	0.13357	0.2068	0.27947	0.16696	0.36827	0.36199	0.44083	0.24946	-0.18538	-0.12346	-0.14068	-0.18438	-0.034653	0.0549	0.029872	-0.13028	-0.13865	-0.1814	0.10212	0.1473	-0.23915	-0.11216	-0.19981	-0.26006	-0.19335	0.052471	-0.30504	-0.16208	-0.35868	-0.37855	-0.16355	-0.28051	-0.084124	-0.10722	-0.12587	-0.32839	-0.18056	-0.24537	-0.21391	-0.32036	-0.27713	-0.2602	-0.30717	0.00029971	0.031553	0.087967	-0.094913	-0.15259	-0.065593
Sedoheptulose	-0.34787	-0.27229	-0.35366	-0.26716	-0.12009	-0.20194	-0.18101	-0.28983	-0.32563	-0.27883	-0.23083	-0.16487	-0.27017	-0.18026	-0.20413	-0.14013	0.32355	0.27676	0.088894	-0.075111	-0.0020285	-0.13591	-0.14395	0.14323	0.074803	-0.21547	-0.051948	-0.27303	0.033337	0.17402	0.033269	0.095119	0.069879	-0.050502	-0.20139	-0.27066	-0.30982	-0.29	-0.080678	-0.33117	-0.36219	-0.40115	-0.58493	-0.38124	-0.33933	-0.32193	-0.30847	-0.19941	-0.19668
Collinsella	-0.18084	-0.074578	-0.23881	-0.14474	-0.27534	-0.27593	-0.29768	-0.28172	-0.16103	-0.086993	-0.05994	0.049764	-0.072133	-0.031725	-0.21778	0.026117	0.17125	0.11859	0.19776	0.11621	-0.05034	-0.22941	-0.19421	-0.10738	-0.17801	-0.18201	0.17721	-0.17434	0.11451	0.20946	-0.13432	-0.01151	0.29994	0.053456	-0.344	-0.019926	-0.11962	0.0032665	0.11417	-0.15133	-0.20777	-0.24942	-0.28654	-0.22802	-0.050707	-0.25815	-0.28352	-0.22572	-0.21795
Actinomyces	0.079567	-0.008827	0.023492	0.20998	0.28462	0.28171	-0.032107	0.042209	-0.035477	-0.10763	0.048096	0.099496	0.071756	0.091341	0.20709	0.10253	0.61133	0.59335	0.52624	0.16591	-0.07417	-0.093197	-0.10376	0.077611	-0.0040318	-0.19347	0.15064	-0.27397	0.03217	0.04693	0.12911	-0.07348	-0.092547	-0.048689	-0.23917	-0.43922	-0.35489	-0.35793	-0.32761	-0.19241	-0.19341	-0.29151	-0.31014	-0.27775	-0.10454	-0.34516	-0.26459	-0.22059	-0.18342
Citric acid	-0.044147	-0.14106	-0.1555	0.10432	-0.1259	-0.11285	-0.25342	-0.27736	-0.13521	-0.19513	-0.08553	-0.020822	-0.09511	-0.10105	-0.14476	-0.068639	0.28694	0.21013	0.39583	0.26229	-0.13936	-0.11712	-0.098552	0.04643	-0.05085	-0.10854	0.24922	-0.036825	0.22765	0.26395	-0.20529	-0.22294	0.012592	0.06593	-0.33116	-0.22073	-0.16273	-0.13201	-0.27891	-0.30578	-0.38498	-0.29177	-0.27257	-0.20324	-0.038325	-0.29245	-0.24836	-0.16216	-0.16653
Porphyromonas	0.0033437	-0.19736	-0.15542	0.13348	-0.097427	-0.082706	-0.25654	-0.24082	-0.096805	-0.15796	-0.10278	-0.018618	-0.071576	-0.083763	-0.17223	-0.081868	0.22425	0.17313	0.38005	0.35859	-0.25072	-0.2134	-0.20555	-0.060992	-0.082929	-0.18793	0.18003	-0.029703	0.14335	0.16017	-0.32483	-0.36829	-0.084804	-0.074745	-0.56976	-0.31532	-0.3138	-0.28321	-0.26998	-0.23539	-0.35098	-0.35233	-0.19285	-0.24461	-0.077546	-0.24413	-0.21294	-0.1315	-0.12304
Tricarballylic aci	0.057068	-0.1876	-0.14604	0.16951	-0.096674	-0.073841	-0.24652	-0.22527	-0.09024	-0.13763	-0.097711	-0.0048156	-0.06196	-0.061805	-0.17405	-0.072342	0.209	0.11032	0.40687	0.31839	-0.18785	-0.19994	-0.19442	-0.058147	-0.064493	-0.20422	0.18513	-0.032284	0.12948	0.1576	-0.33625	-0.32225	-0.071917	-0.074232	-0.51754	-0.27103	-0.26011	-0.25655	-0.24474	-0.24837	-0.33017	-0.32544	-0.2079	-0.24738	-0.065798	-0.20583	-0.20171	-0.10758	-0.090939
Slackia	0.00059615	-0.24204	-0.22428	0.20246	-0.17448	-0.10301	-0.30861	-0.25078	-0.021417	-0.084065	-0.033274	0.070829	0.0086229	0.01547	-0.16504	0.01186	0.24513	0.11094	0.43702	0.41182	-0.25394	-0.23763	-0.2768	-0.15183	-0.15652	-0.061406	0.31285	-0.078369	0.16107	0.14958	-0.29247	-0.28966	-0.025976	-0.078191	-0.42855	-0.24688	-0.28852	-0.28449	-0.21928	-0.29785	-0.30331	-0.35449	-0.20963	-0.27945	-0.10028	-0.096815	-0.20334	-0.097311	-0.067561
Malic Acid	-0.046867	-0.29202	-0.18864	-0.055404	-0.10843	-0.12469	-0.2681	-0.28811	-0.16651	-0.15441	-0.23421	-0.14793	-0.15906	-0.1314	-0.32084	-0.16248	-0.15247	-0.10243	-0.063329	0.18135	-0.199	-0.39191	-0.34085	-0.26611	-0.021548	-0.44787	-0.26937	-0.1284	-0.18372	-0.15333	-0.65963	-0.32213	-0.31686	-0.20267	-0.67019	-0.44707	-0.33587	-0.46337	-0.2428	-0.11198	-0.23071	-0.53975	-0.24595	-0.3424	-0.22835	-0.1413	-0.14442	-0.079808	-0.053823
L-Proline	-0.014239	-0.34892	-0.25929	-0.17837	-0.19727	-0.23091	-0.30496	-0.32698	-0.18034	-0.043964	-0.24827	-0.1603	-0.21566	-0.18755	-0.35123	-0.19772	-0.15395	-0.13039	-0.18191	0.0404	-0.13131	-0.40964	-0.28331	-0.26064	-0.039731	-0.56727	-0.37806	0.042396	-0.22692	-0.16779	-0.65726	-0.16036	-0.32638	-0.19612	-0.59033	-0.39116	-0.31131	-0.39844	-0.11422	0.062839	-0.22109	-0.42948	-0.28097	-0.17356	-0.26439	-0.099774	-0.050132	-0.04326	-0.015897
Indole	0.30486	-0.15167	-0.067523	0.30097	0.1201	0.16317	-0.074825	-0.005201	0.067627	0.01255	-0.055876	0.053173	0.013766	0.056038	-0.053802	0.10031	0.093386	-0.034902	0.38252	0.33282	-0.044325	-0.23581	-0.28207	-0.28053	-0.12773	-0.42773	-0.067626	-0.026761	-0.10903	-0.11438	-0.45387	-0.1349	-0.21596	-0.15259	-0.42204	-0.27012	-0.33045	-0.35553	-0.24441	-0.10144	-0.12516	-0.34094	-0.29291	-0.23683	-0.15918	0.029543	0.029771	0.085582	0.17908
l-Alanine	0.11722	-0.095469	-0.16917	0.04177	0.081267	0.12663	-0.18398	-0.1059	0.15377	0.16058	0.25035	0.32389	0.33323	0.39044	0.19006	0.22004	0.27072	0.2962	0.4967	0.46062	-0.1978	-0.1886	-0.42412	-0.26837	-0.17387	-0.36432	-0.039795	-0.29755	-0.14383	-0.059125	-0.44065	-0.28661	-0.0076653	-0.051217	-0.62991	-0.42029	-0.35667	-0.30025	-0.25473	-0.27709	-0.11874	-0.42137	-0.20639	-0.32412	-0.16561	-0.024012	-0.35467	-0.28727	-0.1772
L-Isoleucine	0.17303	-0.070466	0.019453	0.20914	0.1951	0.23023	-0.14044	-0.0059669	0.072974	0.058103	0.10786	0.18937	0.22387	0.24599	0.12599	0.13059	0.22914	0.24973	0.43977	0.42833	-0.23069	-0.22767	-0.46434	-0.30301	-0.15964	-0.34878	-0.048935	-0.2515	-0.15839	-0.15817	-0.41536	-0.31175	-0.22011	-0.21144	-0.66872	-0.50146	-0.43368	-0.42848	-0.33764	-0.16727	-0.15841	-0.47172	-0.17341	-0.30676	-0.080064	-0.13282	-0.26747	-0.25115	-0.15681
L-Norleucine	0.091063	-0.10806	-0.011545	0.16847	0.10185	0.1275	-0.22083	-0.098773	0.016602	0.0007853	0.069761	0.15961	0.17398	0.18188	0.051542	0.086332	0.23552	0.25447	0.41675	0.40641	-0.2231	-0.23323	-0.43791	-0.23983	-0.12359	-0.31837	0.012123	-0.25614	-0.087457	-0.086176	-0.41233	-0.32232	-0.20971	-0.2099	-0.70076	-0.48237	-0.40552	-0.40311	-0.33153	-0.17636	-0.20223	-0.4752	-0.16664	-0.32575	-0.048333	-0.21771	-0.31526	-0.28345	-0.21811
L-Norleucine.1	0.091063	-0.10806	-0.011545	0.16847	0.10185	0.1275	-0.22083	-0.098773	0.016602	0.0007853	0.069761	0.15961	0.17398	0.18188	0.051542	0.086332	0.23552	0.25447	0.41675	0.40641	-0.2231	-0.23323	-0.43791	-0.23983	-0.12359	-0.31837	0.012123	-0.25614	-0.087457	-0.086176	-0.41233	-0.32232	-0.20971	-0.2099	-0.70076	-0.48237	-0.40552	-0.40311	-0.33153	-0.17636	-0.20223	-0.4752	-0.16664	-0.32575	-0.048333	-0.21771	-0.31526	-0.28345	-0.21811
Benzeneacetic acid	-0.034712	-0.19732	-0.11149	0.050539	-0.062579	-0.076563	-0.27911	-0.25773	-0.24328	-0.29143	-0.28018	-0.18129	-0.20669	-0.18166	-0.31257	-0.22526	0.11351	0.11311	0.12008	0.18929	-0.315	-0.40262	-0.37928	-0.23912	-0.10711	-0.40273	-0.10087	-0.22452	-0.093912	-0.032362	-0.42711	-0.33655	-0.21403	-0.17513	-0.6156	-0.44646	-0.35367	-0.46417	-0.32575	-0.2899	-0.3771	-0.61649	-0.36397	-0.36933	-0.14877	-0.30001	-0.19523	-0.14488	-0.11428
Glycine	0.24181	0.081639	0.04628	0.24149	0.16445	0.22296	-0.054477	0.037729	-0.057542	-0.086199	-0.094099	-0.012259	0.03045	0.085185	-0.097443	-0.046472	0.048741	0.057117	0.32627	0.3996	-0.45359	-0.41293	-0.49965	-0.544	-0.38857	-0.36206	-0.079597	-0.18656	-0.2066	-0.15396	-0.47285	-0.46013	-0.0020282	-0.056404	-0.60343	-0.40737	-0.35089	-0.36612	-0.25955	-0.31284	-0.28354	-0.57382	-0.27049	-0.26758	-0.0989	-0.062445	-0.14779	-0.15594	-0.03196
Serine	0.033128	0.0066035	0.038133	0.21455	0.18704	0.17376	-0.015271	0.018464	-0.26257	-0.3053	-0.29353	-0.19993	-0.17761	-0.12969	-0.24986	-0.15086	-0.057117	-0.036716	0.27248	0.28022	-0.27461	-0.30007	-0.36532	-0.24985	-0.10627	-0.2474	0.0046916	-0.18878	-0.04012	-0.013934	-0.40746	-0.48717	-0.030892	-0.1592	-0.72489	-0.42023	-0.40947	-0.42238	-0.19513	-0.27592	-0.34455	-0.55385	-0.24739	-0.46566	-0.14892	-0.29858	-0.26778	-0.17765	-0.12797
Coprococcus	-0.53782	-0.44681	-0.38278	-0.089518	-0.3381	-0.31517	-0.57834	-0.49985	-0.2843	-0.28744	-0.25697	-0.15328	-0.26509	-0.28594	-0.40257	-0.02802	0.042881	0.12282	-0.10656	0.15015	-0.095229	-0.32237	-0.30011	-0.09359	0.023874	0.034651	0.27115	-0.15547	0.27366	0.1511	-0.32	-0.017776	-0.22155	-0.087205	-0.32514	-0.43502	-0.36407	-0.43138	-0.20532	-0.056481	-0.31257	-0.59721	-0.29685	-0.51703	-0.32017	-0.4324	-0.34868	-0.23641	-0.29725
Holdemania	-0.255	-0.47172	-0.31503	0.10344	-0.39775	-0.30771	-0.4939	-0.40514	-0.066432	-0.071976	-0.17333	-0.090739	-0.17609	-0.27159	-0.38269	-0.054035	0.006506	0.015036	-0.050784	0.3569	-0.35083	-0.39901	-0.16238	-0.19588	-0.1438	0.16841	0.36757	0.23252	0.27228	0.043956	-0.34663	-0.27474	-0.32161	-0.15065	-0.36554	-0.35271	-0.38366	-0.41387	-0.14002	0.18009	-0.23431	-0.2847	0.046035	-0.12365	-0.16922	-0.12995	-0.031639	-0.001229	-0.069346
Pantothenic acid	-0.027256	-0.082781	-0.13262	-0.079267	-0.20685	-0.24022	0.026515	-0.10959	-0.0064092	-0.37466	-0.3089	-0.2398	-0.2794	-0.28094	-0.41159	-0.25026	0.028317	0.053913	-0.18848	0.08922	-0.42515	-0.48129	0.12795	-0.096988	-0.11012	-0.23243	-0.093005	-0.2862	-0.14862	-0.060079	0.12175	-0.45373	0.129	-0.11866	-0.36294	0.16503	-0.12565	-0.25149	0.099873	-0.14284	0.15091	-0.079907	0.051308	-0.17313	-0.019032	0.064522	0.35993	0.46189	0.4043
Adlercreutzia	-0.15593	-0.21216	-0.029437	0.09796	-0.1273	-0.15571	-0.16196	-0.26422	-0.21029	-0.26249	-0.21683	-0.14774	-0.17857	-0.26214	-0.32402	-0.14757	-0.055549	0.0011601	0.076159	0.064512	0.0056295	-0.26131	0.32794	0.33853	0.35981	0.049425	0.27081	-0.039781	0.1947	0.061162	-0.27771	-0.54265	-0.2382	-0.17063	-0.67187	-0.34686	-0.15849	-0.33315	-0.040402	0.20813	-0.043453	0.0043314	0.28361	-0.29528	0.062631	-0.43457	-0.27366	-0.08614	-0.25234
Cyclohexanecarboxy	0.32902	0.052046	-0.25774	0.024852	-0.11222	-0.013789	-0.21447	-0.18424	0.3369	-0.037908	0.15085	0.12368	0.071716	0.078828	0.082361	0.024922	0.31394	0.37413	0.1152	0.14192	-0.30396	-0.16852	0.06454	-0.23636	-0.26126	-0.43119	-0.043831	-0.033414	0.0095075	0.22042	-0.08671	-0.076209	0.1927	0.59208	0.37132	0.15001	0.28007	0.14892	-0.38504	-0.44333	0.050339	-0.1864	-0.172	0.031424	-0.1796	0.2676	0.34765	0.3808	0.46555
Glycocholic Acid	0.36504	-0.007313	0.11399	0.31543	0.24165	0.23493	0.21171	0.19643	0.057777	-0.26517	-0.19871	-0.20051	-0.088832	-0.035378	-0.086254	-0.29229	-0.098656	-0.22999	0.11151	0.039606	-0.20518	0.023238	-0.12979	-0.039065	0.1432	-0.21513	-0.21948	-0.16902	-0.20187	-0.057891	-0.10037	-0.36744	-0.17886	-0.18354	-0.089804	0.042573	0.016966	-0.25099	-0.30173	-0.52902	-0.027248	-0.2032	-0.027478	-0.24157	-0.072434	0.28932	0.27505	0.40336	0.47219
D-Mannitol	0.65099	0.30191	0.11835	0.31432	0.32497	0.37965	0.2067	0.25797	0.088763	-0.004027	-0.024824	-0.024365	0.020191	0.10239	0.0764	-0.11161	0.015595	-0.069159	0.31611	-0.028562	-0.12732	-0.090731	-0.018369	-0.24781	-0.14313	-0.47708	-0.17353	0.063583	-0.19344	0.025947	-0.24824	-0.23408	0.18312	0.31028	0.060287	0.0042456	0.18452	0.044403	-0.16842	-0.3561	-0.06138	-0.12997	-0.15322	-0.027346	-0.10494	0.21848	0.17343	0.20778	0.34936
Pentanedioic acid	0.037213	-0.11148	-0.089626	-0.019112	-0.19305	-0.19994	-0.29594	-0.29975	-0.2261	-0.25377	-0.21522	-0.13846	-0.16424	-0.13189	-0.30047	-0.31951	0.1846	0.097866	0.089098	-0.016389	-0.29107	-0.33949	-0.25378	-0.14059	-0.088431	-0.3684	-0.077131	-0.25608	-0.11703	0.046433	-0.25378	-0.25606	-0.056212	-0.07588	-0.35694	-0.21044	-0.048191	-0.23177	-0.2294	-0.40419	-0.33342	-0.43277	-0.30912	-0.21002	0.0025792	-0.20448	-0.15605	-0.11517	-0.093992
Pentanedioic acid.	0.037213	-0.11148	-0.089626	-0.019112	-0.19305	-0.19994	-0.29594	-0.29975	-0.2261	-0.25377	-0.21522	-0.13846	-0.16424	-0.13189	-0.30047	-0.31951	0.1846	0.097866	0.089098	-0.016389	-0.29107	-0.33949	-0.25378	-0.14059	-0.088431	-0.3684	-0.077131	-0.25608	-0.11703	0.046433	-0.25378	-0.25606	-0.056212	-0.07588	-0.35694	-0.21044	-0.048191	-0.23177	-0.2294	-0.40419	-0.33342	-0.43277	-0.30912	-0.21002	0.0025792	-0.20448	-0.15605	-0.11517	-0.093992
3-Hydroxy-3-phenyl	0.0060829	-0.19884	-0.23881	-0.23263	-0.24963	-0.24205	-0.35775	-0.33361	-0.12952	-0.0094209	-0.062215	-0.01984	-0.024086	0.031504	-0.18628	-0.27142	0.1288	0.10833	-0.10171	-0.13545	-0.28776	-0.3419	-0.29754	-0.2045	-0.076634	-0.41368	-0.24885	-0.21857	-0.26677	-0.064369	-0.32367	-0.15149	-0.080841	-0.044287	-0.25747	-0.2844	-0.029033	-0.24176	-0.12382	-0.29689	-0.21407	-0.39241	-0.24271	-0.1374	-0.15878	-0.010496	-0.18292	-0.17251	-0.12262
3-3-Hydroxyphenyl-	-0.013843	-0.20779	-0.17652	-0.061002	-0.1093	-0.10833	-0.29924	-0.25605	-0.19759	-0.13404	-0.13795	-0.086519	-0.083118	-0.033767	-0.18094	-0.27574	0.18973	0.14407	0.054629	-0.080185	-0.25223	-0.2692	-0.28816	-0.092025	0.024367	-0.30107	-0.10081	-0.231	-0.14322	0.0045484	-0.25931	-0.2113	-0.14723	-0.10903	-0.30535	-0.38586	-0.14188	-0.35887	-0.22213	-0.35424	-0.30135	-0.45071	-0.26861	-0.28223	-0.18748	-0.14088	-0.25739	-0.19443	-0.15785
L-Urobilin	-0.1392	-0.24356	-0.19198	-0.10647	-0.17151	-0.1428	-0.15694	-0.26555	-0.14826	-0.12167	-0.13638	-0.13378	-0.071198	-0.0059169	-0.23339	-0.22225	-0.16266	-0.195	-0.19648	-0.02512	-0.2147	-0.24296	-0.22385	-0.1625	0.033721	-0.028545	-0.19896	-0.24106	-0.22799	-0.17891	-0.36361	-0.20898	-0.19799	-0.09248	-0.098726	-0.29536	-0.033155	-0.32153	-0.19681	-0.369	-0.18567	-0.38301	-0.20597	-0.23572	-0.1901	0.13416	-0.15586	-0.071097	-0.049251
Anaerostipes	-0.18806	-0.17311	-0.26671	-0.33347	-0.21082	-0.2325	-0.27725	-0.28042	-0.26545	-0.11754	-0.18789	-0.15657	-0.14192	-0.063955	-0.28803	-0.32725	-0.059831	0.0088622	-0.28379	-0.22776	-0.29022	-0.35216	-0.29061	-0.18517	-0.014641	-0.286	-0.25871	-0.26385	-0.25109	-0.058822	-0.27947	-0.2025	0.021742	-0.046785	-0.29351	-0.31286	-0.085146	-0.28766	0.021787	-0.27266	-0.20494	-0.44113	-0.20899	-0.28418	-0.28136	-0.070796	-0.26526	-0.21546	-0.18769
D-Glucitol	0.017944	-0.24866	-0.31064	-0.27282	-0.2689	-0.30178	-0.24337	-0.35791	-0.14617	-0.19882	-0.25825	-0.25985	-0.26777	-0.22621	-0.37031	-0.4265	-0.20169	-0.16503	-0.37176	-0.28948	-0.15094	-0.24889	0.046965	0.0065173	0.1917	-0.44858	-0.37141	-0.030169	-0.18346	0.04556	-0.41564	-0.2398	-0.11945	0.11007	-0.11024	-0.097036	0.17189	-0.15048	-0.12519	-0.27884	-0.10376	-0.24881	-0.10961	-0.16434	-0.2776	0.089705	0.075747	0.19214	0.18285
Akkermansia	-0.095904	-0.18914	-0.15922	-0.21959	-0.1337	-0.14688	-0.2638	-0.24445	-0.17252	-0.081737	-0.10457	-0.10151	-0.074593	-0.024382	-0.13032	-0.2775	0.099805	0.11492	-0.24337	-0.28975	-0.16979	-0.21592	-0.21738	-0.073307	0.074797	-0.25175	-0.26423	-0.26136	-0.25174	-0.10558	-0.13429	-0.0062724	-0.19249	-0.078797	-0.013112	-0.29915	0.0029958	-0.27604	-0.15988	-0.25665	-0.15421	-0.35722	-0.22382	-0.16938	-0.18556	-0.043952	-0.16072	-0.14963	-0.1263
Paraprevotella	-0.12503	-0.25065	-0.21544	-0.21239	-0.11766	-0.15022	-0.12971	-0.21797	-0.095363	-0.13188	-0.14408	-0.12037	-0.11975	-0.067452	-0.19287	-0.15601	-0.069813	-0.03441	-0.30691	-0.27469	0.047423	-0.2345	0.050658	0.071952	0.26575	-0.25402	-0.28089	-0.30528	-0.2443	-0.15881	-0.16489	-0.035699	-0.20289	-0.10344	-0.076118	-0.19422	0.00048235	-0.31792	-0.035946	-0.087338	0.1125	-0.1909	-0.099706	-0.29928	-0.24313	0.02337	-0.039094	0.090007	0.059928
Benzenepropanoic a	-0.14562	-0.16839	-0.26325	-0.21498	-0.43503	-0.37089	-0.43517	-0.47736	-0.12075	-0.1619	-0.12629	-0.09663	-0.19534	-0.16181	-0.24721	-0.16285	0.40311	0.32723	-0.21427	-0.037211	-0.39459	-0.4684	-0.29292	-0.43304	-0.49537	-0.25328	-0.13927	-0.22747	-0.16229	-0.069233	0.015082	0.2941	-0.033283	0.20292	0.41296	-0.085922	0.049974	-0.096214	-0.32408	-0.38914	-0.33942	-0.49201	-0.68005	0.12627	-0.060628	-0.0083478	0.13285	-0.0099978	0.045075
3-hydroxybenzoic a	-0.42441	-0.28014	-0.41308	-0.24611	-0.36565	-0.30451	-0.29367	-0.4568	-0.20217	-0.31811	-0.28253	-0.29144	-0.34073	-0.2874	-0.39536	-0.15567	-0.041063	0.028848	-0.42171	0.088516	-0.39233	-0.4304	-0.22756	-0.39971	-0.33287	0.042884	-0.11813	-0.1637	-0.048933	-0.064929	-0.19421	0.061936	-0.04332	0.25831	0.32985	-0.21939	-0.093454	-0.25364	-0.30599	-0.41025	-0.33298	-0.59879	-0.58659	-0.15993	-0.36826	0.064768	0.067031	0.065624	0.086115
5-Hydroxyindole	-0.032266	-0.10052	-0.32231	-0.045043	-0.12062	-0.065833	-0.082058	-0.28653	-0.14094	-0.36588	-0.27596	-0.32782	-0.33109	-0.26069	-0.29945	-0.27963	-0.093361	-0.055095	-0.16459	0.013602	-0.31633	-0.23701	0.044204	-0.18099	-0.1115	-0.12211	-0.13167	-0.0039838	0.0058874	0.13577	-0.30685	-0.2159	0.06609	0.49861	0.34159	-0.14827	0.14426	-0.10956	-0.41338	-0.62127	-0.3353	-0.44839	-0.44825	-0.18223	-0.3952	0.1474	0.11773	0.23067	0.27424
3-4-Hydroxyphenylp	-0.45189	-0.40498	-0.24412	-0.083315	-0.13928	-0.18764	-0.31329	-0.31906	-0.25283	-0.29949	-0.19179	-0.17183	-0.25811	-0.29444	-0.11835	-0.1413	0.4949	0.47908	0.038258	-0.024616	-0.072444	-0.010071	-0.045757	0.31661	0.17673	0.15864	0.23058	-0.10292	0.27573	0.20695	0.28332	0.13959	-0.29624	-0.16162	0.027583	-0.3624	-0.34807	-0.37854	-0.3075	-0.14156	-0.36753	-0.29274	-0.33923	-0.22687	-0.20838	-0.42473	-0.21179	-0.16666	-0.24477
Creatine	-0.060557	0.071108	0.35588	0.27885	0.19831	0.16997	-0.095036	0.015014	-0.39207	-0.41417	-0.28999	-0.28173	-0.20236	-0.192	-0.089583	-0.3279	0.22743	0.10931	0.1022	-0.1205	-0.14855	0.046458	-0.46655	-0.064398	-0.012946	0.055272	0.0087646	-0.31017	-0.023531	-0.022382	0.12017	0.082026	-0.34221	-0.26625	0.088861	-0.29727	-0.068958	-0.25055	-0.51734	-0.49595	-0.52666	-0.55377	-0.44399	-0.18909	0.18343	-0.41251	-0.23031	-0.31513	-0.27973
Bifidobacterium	0.09543	0.043397	0.15052	0.047115	0.29704	0.28733	0.13354	0.15097	-0.2368	0.065106	-0.090342	-0.099111	-0.09055	-0.042477	0.15846	-0.083651	0.49544	0.43898	0.090686	-0.14486	-0.20276	-0.25032	-0.19087	-0.21144	-0.29539	-0.14651	-0.21987	-0.0011699	-0.30625	-0.35	0.21893	0.23477	-0.24239	-0.12974	0.14188	-0.56355	-0.38952	-0.38732	-0.1698	0.084604	-0.35636	-0.24499	-0.53755	0.21921	-0.097223	-0.19991	-0.088912	-0.3198	-0.23703
[truncated: 88 more columns]
